# Supplementary material for: Transfer learning with graph neural networks for improved molecular property prediction in the multi-fidelity setting
Source: Nat Commun. 2024 Feb 26;15:1517. doi: 10.1038/s41467-024-45566-8 (PMC11258334; doi:10.1038/s41467-024-45566-8)
Supplement: Supplementary file 4 — Source Data [file 41467_2024_45566_MOESM4_ESM.xlsx]

## Sheet: Figure 3AB and Supp. Figure 1
Dataset/Property	Source	Readout	MAE	R2
AID1224905	PubChem	Dataset Mean	1	N/A
AID1224905	PubChem	Sum	0.972051	0.16901
AID1224905	PubChem	Neural (Set Transformer)	0.230097	0.971819
AID1259374	PubChem	Dataset Mean	1	N/A
AID1259374	PubChem	Sum	0.976543	0.16901
AID1259374	PubChem	Neural (Set Transformer)	0.7946	0.971819
AID1259416	PubChem	Dataset Mean	1	N/A
AID1259416	PubChem	Sum	0.984063	0.16901
AID1259416	PubChem	Neural (Set Transformer)	0.309329	0.971819
AID1445	PubChem	Dataset Mean	1	N/A
AID1445	PubChem	Sum	0.895787	0.16901
AID1445	PubChem	Neural (Set Transformer)	0.149857	0.971819
AID1465	PubChem	Dataset Mean	1	N/A
AID1465	PubChem	Sum	0.866876	0.16901
AID1465	PubChem	Neural (Set Transformer)	0.188585	0.971819
AID1949	PubChem	Dataset Mean	1	N/A
AID1949	PubChem	Sum	0.900743	0.16901
AID1949	PubChem	Neural (Set Transformer)	0.151091	0.971819
AID2098	PubChem	Dataset Mean	1	N/A
AID2098	PubChem	Sum	0.961341	0.16901
AID2098	PubChem	Neural (Set Transformer)	0.271809	0.971819
AID2221	PubChem	Dataset Mean	0.494153	N/A
AID2221	PubChem	Sum	1	0.16901
AID2221	PubChem	Neural (Set Transformer)	0.348268	0.971819
AID2650	PubChem	Dataset Mean	1	N/A
AID2650	PubChem	Sum	0.998408	0.16901
AID2650	PubChem	Neural (Set Transformer)	0.408289	0.971819
AID2732	PubChem	Dataset Mean	1	N/A
AID2732	PubChem	Sum	0.864866	0.16901
AID2732	PubChem	Neural (Set Transformer)	0.142988	0.971819
AID435005	PubChem	Dataset Mean	1	N/A
AID435005	PubChem	Sum	0.955087	0.16901
AID435005	PubChem	Neural (Set Transformer)	0.170894	0.971819
AID449762	PubChem	Dataset Mean	1	N/A
AID449762	PubChem	Sum	0.906618	0.16901
AID449762	PubChem	Neural (Set Transformer)	0.129302	0.971819
AID485273	PubChem	Dataset Mean	1	N/A
AID485273	PubChem	Sum	0.985204	0.16901
AID485273	PubChem	Neural (Set Transformer)	0.529549	0.971819
AID488895	PubChem	Dataset Mean	1	N/A
AID488895	PubChem	Sum	0.961353	0.16901
AID488895	PubChem	Neural (Set Transformer)	0.229839	0.971819
AID504329	PubChem	Dataset Mean	1	N/A
AID504329	PubChem	Sum	0.950855	0.16901
AID504329	PubChem	Neural (Set Transformer)	0.181656	0.971819
AID588549	PubChem	Dataset Mean	1	N/A
AID588549	PubChem	Sum	0.963221	0.16901
AID588549	PubChem	Neural (Set Transformer)	0.211221	0.971819
AID602261	PubChem	Dataset Mean	1	N/A
AID602261	PubChem	Sum	0.648807	0.16901
AID602261	PubChem	Neural (Set Transformer)	0.131584	0.971819
AID624304	PubChem	Dataset Mean	1	N/A
AID624304	PubChem	Sum	0.955317	0.16901
AID624304	PubChem	Neural (Set Transformer)	0.158265	0.971819
AID624330	PubChem	Dataset Mean	1	N/A
AID624330	PubChem	Sum	0.927812	0.16901
AID624330	PubChem	Neural (Set Transformer)	0.184625	0.971819
AID652154	PubChem	Dataset Mean	1	N/A
AID652154	PubChem	Sum	0.893707	0.16901
AID652154	PubChem	Neural (Set Transformer)	0.175045	0.971819
AID652162	PubChem	Dataset Mean	0.979456	N/A
AID652162	PubChem	Sum	1	0.16901
AID652162	PubChem	Neural (Set Transformer)	0.309327	0.971819
AID873	PubChem	Dataset Mean	0.981523	N/A
AID873	PubChem	Sum	1	0.16901
AID873	PubChem	Neural (Set Transformer)	0.490795	0.971819
AZ-SD1	AstraZeneca	Dataset Mean	0.967963	N/A
AZ-SD1	AstraZeneca	Neural (Set Transformer)	0.233573	0.983718
AZ-SD1	AstraZeneca	Sum	1	0.257522
AZ-SD10	AstraZeneca	Dataset Mean	1	N/A
AZ-SD10	AstraZeneca	Neural (Set Transformer)	0.31116	0.929336
AZ-SD10	AstraZeneca	Sum	0.966962	0.122225
AZ-SD11	AstraZeneca	Dataset Mean	1	N/A
AZ-SD11	AstraZeneca	Neural (Set Transformer)	0.499288	0.806463
AZ-SD11	AstraZeneca	Sum	0.976616	0.0965356
AZ-SD12	AstraZeneca	Dataset Mean	1	N/A
AZ-SD12	AstraZeneca	Neural (Set Transformer)	0.764086	0.54428
AZ-SD12	AstraZeneca	Sum	0.99162	0.0703359
AZ-SD13	AstraZeneca	Dataset Mean	1	N/A
AZ-SD13	AstraZeneca	Neural (Set Transformer)	0.376936	0.935593
AZ-SD13	AstraZeneca	Sum	0.992028	0.113431
AZ-SD14	AstraZeneca	Dataset Mean	1	N/A
AZ-SD14	AstraZeneca	Neural (Set Transformer)	0.916727	0.427592
AZ-SD14	AstraZeneca	Sum	0.982926	0.052977
AZ-SD2	AstraZeneca	Dataset Mean	0.573299	N/A
AZ-SD2	AstraZeneca	Neural (Set Transformer)	0.438733	0.901657
AZ-SD2	AstraZeneca	Sum	1	0.377009
AZ-SD3	AstraZeneca	Dataset Mean	1	N/A
AZ-SD3	AstraZeneca	Neural (Set Transformer)	0.3898	0.940853
AZ-SD3	AstraZeneca	Sum	0.991783	0.240813
AZ-SD4	AstraZeneca	Dataset Mean	1	N/A
AZ-SD4	AstraZeneca	Neural (Set Transformer)	0.1492	0.986865
AZ-SD4	AstraZeneca	Sum	0.778967	0.322203
AZ-SD5	AstraZeneca	Dataset Mean	1	N/A
AZ-SD5	AstraZeneca	Neural (Set Transformer)	0.160771	0.98325
AZ-SD5	AstraZeneca	Sum	0.883563	0.30641
AZ-SD6	AstraZeneca	Dataset Mean	1	N/A
AZ-SD6	AstraZeneca	Neural (Set Transformer)	0.125286	0.989778
AZ-SD6	AstraZeneca	Sum	0.806101	0.38257
AZ-SD7	AstraZeneca	Dataset Mean	1	N/A
AZ-SD7	AstraZeneca	Neural (Set Transformer)	0.309797	0.976306
AZ-SD7	AstraZeneca	Sum	0.924716	0.586369
AZ-SD8	AstraZeneca	Dataset Mean	1	N/A
AZ-SD8	AstraZeneca	Neural (Set Transformer)	0.221757	0.981537
AZ-SD8	AstraZeneca	Sum	0.928762	0.306828
AZ-SD9	AstraZeneca	Dataset Mean	0.999313	N/A
AZ-SD9	AstraZeneca	Neural (Set Transformer)	0.284091	0.950851
AZ-SD9	AstraZeneca	Sum	1	0.105005
Atomic Energy	QMugs	Dataset Mean	1	N/A
Atomic Energy	QMugs	Neural (Set Transformer)	0.0309076	0.999122
Atomic Energy	QMugs	Sum	0.0873597	0.992822
Dipole Total	QMugs	Dataset Mean	1	N/A
Dipole Total	QMugs	Neural (Set Transformer)	0.207407	0.940175
Dipole Total	QMugs	Sum	0.732845	0.43824
Dipole X	QMugs	Dataset Mean	1	N/A
Dipole X	QMugs	Neural (Set Transformer)	0.254205	0.911913
Dipole X	QMugs	Sum	0.92372	0.126826
Dipole Y	QMugs	Dataset Mean	1	N/A
Dipole Y	QMugs	Neural (Set Transformer)	0.264626	0.903182
Dipole Y	QMugs	Sum	0.983989	0.0324597
Dipole Z	QMugs	Dataset Mean	1	N/A
Dipole Z	QMugs	Neural (Set Transformer)	0.272606	0.896798
Dipole Z	QMugs	Sum	0.991993	0.0183492
Form. Energy	QMugs	Dataset Mean	1	N/A
Form. Energy	QMugs	Neural (Set Transformer)	0.032319	0.999018
Form. Energy	QMugs	Sum	0.0872895	0.992861
HOMO	QMugs	Dataset Mean	1	N/A
HOMO	QMugs	Neural (Set Transformer)	0.101772	0.986261
HOMO	QMugs	Sum	0.322781	0.884484
LUMO	QMugs	Dataset Mean	1	N/A
LUMO	QMugs	Neural (Set Transformer)	0.0767228	0.993073
LUMO	QMugs	Sum	0.250169	0.934547
Rot. Const. A	QMugs	Dataset Mean	1	N/A
Rot. Const. A	QMugs	Neural (Set Transformer)	0.108463	0.988218
Rot. Const. A	QMugs	Sum	0.337586	0.883806
Rot. Const. B	QMugs	Dataset Mean	1	N/A
Rot. Const. B	QMugs	Neural (Set Transformer)	0.115167	0.985631
Rot. Const. B	QMugs	Sum	0.368116	0.86738
Rot. Const. C	QMugs	Dataset Mean	1	N/A
Rot. Const. C	QMugs	Neural (Set Transformer)	0.103673	0.988662
Rot. Const. C	QMugs	Sum	0.315848	0.900077
Total Energy	QMugs	Dataset Mean	1	N/A
Total Energy	QMugs	Neural (Set Transformer)	0.0306507	0.999134
Total Energy	QMugs	Sum	0.0875475	0.992843

## Sheet: Figure 4 and SFigures 2,5,6,7
Dataset	Task	Random seed	Augmentation	Metric	Improvement
DR = AZ-DR-R4 R2 - SD = AZ-SD4	AstraZeneca regression	0	Label	MAE	19.2767
DR = AZ-DR-R4 R2 - SD = AZ-SD4	AstraZeneca regression	0	Sum emb.	MAE	-9.43904
DR = AZ-DR-R4 R2 - SD = AZ-SD4	AstraZeneca regression	0	Neural emb.	MAE	19.0625
DR = AZ-DR-R4 R2 - SD = AZ-SD4	AstraZeneca regression	0	Sum pred. label	MAE	2.80089
DR = AZ-DR-R4 R2 - SD = AZ-SD4	AstraZeneca regression	0	Neural pred. label	MAE	21.0807
DR = AZ-DR-R4 R2 - SD = AZ-SD4	AstraZeneca regression	0	Neural tune readout	MAE	11.8327
DR = AZ-DR-R4 R2 - SD = AZ-SD4	AstraZeneca regression	0	Sum tune VGAE	MAE	-11.7241
DR = AZ-DR-R4 R2 - SD = AZ-SD4	AstraZeneca regression	0	Sum hybrid label	MAE	-5.72925
DR = AZ-DR-R4 R2 - SD = AZ-SD4	AstraZeneca regression	0	Neural hybrid label	MAE	20.369
DR = AZ-DR-R4 R2 - SD = AZ-SD4	AstraZeneca regression	1	Label	MAE	10.403
DR = AZ-DR-R4 R2 - SD = AZ-SD4	AstraZeneca regression	1	Sum emb.	MAE	2.23408
DR = AZ-DR-R4 R2 - SD = AZ-SD4	AstraZeneca regression	1	Neural emb.	MAE	13.1215
DR = AZ-DR-R4 R2 - SD = AZ-SD4	AstraZeneca regression	1	Sum pred. label	MAE	9.76403
DR = AZ-DR-R4 R2 - SD = AZ-SD4	AstraZeneca regression	1	Neural pred. label	MAE	9.42616
DR = AZ-DR-R4 R2 - SD = AZ-SD4	AstraZeneca regression	1	Neural tune readout	MAE	16.6418
DR = AZ-DR-R4 R2 - SD = AZ-SD4	AstraZeneca regression	1	Sum tune VGAE	MAE	7.65985
DR = AZ-DR-R4 R2 - SD = AZ-SD4	AstraZeneca regression	1	Sum hybrid label	MAE	3.22845
DR = AZ-DR-R4 R2 - SD = AZ-SD4	AstraZeneca regression	1	Neural hybrid label	MAE	5.43198
DR = AZ-DR-R4 R2 - SD = AZ-SD4	AstraZeneca regression	2	Label	MAE	8.86727
DR = AZ-DR-R4 R2 - SD = AZ-SD4	AstraZeneca regression	2	Sum emb.	MAE	8.87762
DR = AZ-DR-R4 R2 - SD = AZ-SD4	AstraZeneca regression	2	Neural emb.	MAE	14.3919
DR = AZ-DR-R4 R2 - SD = AZ-SD4	AstraZeneca regression	2	Sum pred. label	MAE	4.30504
DR = AZ-DR-R4 R2 - SD = AZ-SD4	AstraZeneca regression	2	Neural pred. label	MAE	7.90868
DR = AZ-DR-R4 R2 - SD = AZ-SD4	AstraZeneca regression	2	Neural tune readout	MAE	13.472
DR = AZ-DR-R4 R2 - SD = AZ-SD4	AstraZeneca regression	2	Sum tune VGAE	MAE	5.23794
DR = AZ-DR-R4 R2 - SD = AZ-SD4	AstraZeneca regression	2	Sum hybrid label	MAE	3.39513
DR = AZ-DR-R4 R2 - SD = AZ-SD4	AstraZeneca regression	2	Neural hybrid label	MAE	9.70401
DR = AZ-DR-R4 R2 - SD = AZ-SD4	AstraZeneca regression	3	Label	MAE	22.5749
DR = AZ-DR-R4 R2 - SD = AZ-SD4	AstraZeneca regression	3	Sum emb.	MAE	3.16786
DR = AZ-DR-R4 R2 - SD = AZ-SD4	AstraZeneca regression	3	Neural emb.	MAE	16.2761
DR = AZ-DR-R4 R2 - SD = AZ-SD4	AstraZeneca regression	3	Sum pred. label	MAE	3.38588
DR = AZ-DR-R4 R2 - SD = AZ-SD4	AstraZeneca regression	3	Neural pred. label	MAE	22.3801
DR = AZ-DR-R4 R2 - SD = AZ-SD4	AstraZeneca regression	3	Neural tune readout	MAE	10.8169
DR = AZ-DR-R4 R2 - SD = AZ-SD4	AstraZeneca regression	3	Sum tune VGAE	MAE	1.38054
DR = AZ-DR-R4 R2 - SD = AZ-SD4	AstraZeneca regression	3	Sum hybrid label	MAE	2.72316
DR = AZ-DR-R4 R2 - SD = AZ-SD4	AstraZeneca regression	3	Neural hybrid label	MAE	24.2641
DR = AZ-DR-R4 R2 - SD = AZ-SD4	AstraZeneca regression	4	Label	MAE	8.86912
DR = AZ-DR-R4 R2 - SD = AZ-SD4	AstraZeneca regression	4	Sum emb.	MAE	-2.38908
DR = AZ-DR-R4 R2 - SD = AZ-SD4	AstraZeneca regression	4	Neural emb.	MAE	12.2759
DR = AZ-DR-R4 R2 - SD = AZ-SD4	AstraZeneca regression	4	Sum pred. label	MAE	3.92505
DR = AZ-DR-R4 R2 - SD = AZ-SD4	AstraZeneca regression	4	Neural pred. label	MAE	9.19937
DR = AZ-DR-R4 R2 - SD = AZ-SD4	AstraZeneca regression	4	Neural tune readout	MAE	8.98258
DR = AZ-DR-R4 R2 - SD = AZ-SD4	AstraZeneca regression	4	Sum tune VGAE	MAE	-4.18557
DR = AZ-DR-R4 R2 - SD = AZ-SD4	AstraZeneca regression	4	Sum hybrid label	MAE	-1.69779
DR = AZ-DR-R4 R2 - SD = AZ-SD4	AstraZeneca regression	4	Neural hybrid label	MAE	15.6253
DR = AZ-DR-R6 - SD = AZ-SD5	AstraZeneca regression	0	Label	MAE	10.8648
DR = AZ-DR-R6 - SD = AZ-SD5	AstraZeneca regression	0	Sum emb.	MAE	0.237198
DR = AZ-DR-R6 - SD = AZ-SD5	AstraZeneca regression	0	Neural emb.	MAE	11.7361
DR = AZ-DR-R6 - SD = AZ-SD5	AstraZeneca regression	0	Sum pred. label	MAE	-0.94541
DR = AZ-DR-R6 - SD = AZ-SD5	AstraZeneca regression	0	Neural pred. label	MAE	10.8964
DR = AZ-DR-R6 - SD = AZ-SD5	AstraZeneca regression	0	Neural tune readout	MAE	15.5004
DR = AZ-DR-R6 - SD = AZ-SD5	AstraZeneca regression	0	Sum tune VGAE	MAE	-1.06755
DR = AZ-DR-R6 - SD = AZ-SD5	AstraZeneca regression	0	Sum hybrid label	MAE	-17.6232
DR = AZ-DR-R6 - SD = AZ-SD5	AstraZeneca regression	0	Neural hybrid label	MAE	9.14214
DR = AZ-DR-R6 - SD = AZ-SD5	AstraZeneca regression	1	Label	MAE	4.35284
DR = AZ-DR-R6 - SD = AZ-SD5	AstraZeneca regression	1	Sum emb.	MAE	-2.64654
DR = AZ-DR-R6 - SD = AZ-SD5	AstraZeneca regression	1	Neural emb.	MAE	6.95162
DR = AZ-DR-R6 - SD = AZ-SD5	AstraZeneca regression	1	Sum pred. label	MAE	-0.395197
DR = AZ-DR-R6 - SD = AZ-SD5	AstraZeneca regression	1	Neural pred. label	MAE	9.73394
DR = AZ-DR-R6 - SD = AZ-SD5	AstraZeneca regression	1	Neural tune readout	MAE	13.8009
DR = AZ-DR-R6 - SD = AZ-SD5	AstraZeneca regression	1	Sum tune VGAE	MAE	-9.01735
DR = AZ-DR-R6 - SD = AZ-SD5	AstraZeneca regression	1	Sum hybrid label	MAE	-24.0915
DR = AZ-DR-R6 - SD = AZ-SD5	AstraZeneca regression	1	Neural hybrid label	MAE	7.6634
DR = AZ-DR-R6 - SD = AZ-SD5	AstraZeneca regression	2	Label	MAE	13.0982
DR = AZ-DR-R6 - SD = AZ-SD5	AstraZeneca regression	2	Sum emb.	MAE	-6.76715
DR = AZ-DR-R6 - SD = AZ-SD5	AstraZeneca regression	2	Neural emb.	MAE	7.58137
DR = AZ-DR-R6 - SD = AZ-SD5	AstraZeneca regression	2	Sum pred. label	MAE	-0.159998
DR = AZ-DR-R6 - SD = AZ-SD5	AstraZeneca regression	2	Neural pred. label	MAE	10.9635
DR = AZ-DR-R6 - SD = AZ-SD5	AstraZeneca regression	2	Neural tune readout	MAE	5.67836
DR = AZ-DR-R6 - SD = AZ-SD5	AstraZeneca regression	2	Sum tune VGAE	MAE	-5.69313
DR = AZ-DR-R6 - SD = AZ-SD5	AstraZeneca regression	2	Sum hybrid label	MAE	-27.2931
DR = AZ-DR-R6 - SD = AZ-SD5	AstraZeneca regression	2	Neural hybrid label	MAE	13.6366
DR = AZ-DR-R6 - SD = AZ-SD5	AstraZeneca regression	3	Label	MAE	10.5509
DR = AZ-DR-R6 - SD = AZ-SD5	AstraZeneca regression	3	Sum emb.	MAE	3.25177
DR = AZ-DR-R6 - SD = AZ-SD5	AstraZeneca regression	3	Neural emb.	MAE	9.73013
DR = AZ-DR-R6 - SD = AZ-SD5	AstraZeneca regression	3	Sum pred. label	MAE	1.34601
DR = AZ-DR-R6 - SD = AZ-SD5	AstraZeneca regression	3	Neural pred. label	MAE	14.2556
DR = AZ-DR-R6 - SD = AZ-SD5	AstraZeneca regression	3	Neural tune readout	MAE	11.0872
DR = AZ-DR-R6 - SD = AZ-SD5	AstraZeneca regression	3	Sum tune VGAE	MAE	-6.56477
DR = AZ-DR-R6 - SD = AZ-SD5	AstraZeneca regression	3	Sum hybrid label	MAE	-16.2153
DR = AZ-DR-R6 - SD = AZ-SD5	AstraZeneca regression	3	Neural hybrid label	MAE	11.7741
DR = AZ-DR-R6 - SD = AZ-SD5	AstraZeneca regression	4	Label	MAE	11.7036
DR = AZ-DR-R6 - SD = AZ-SD5	AstraZeneca regression	4	Sum emb.	MAE	-0.491038
DR = AZ-DR-R6 - SD = AZ-SD5	AstraZeneca regression	4	Neural emb.	MAE	13.842
DR = AZ-DR-R6 - SD = AZ-SD5	AstraZeneca regression	4	Sum pred. label	MAE	4.0084
DR = AZ-DR-R6 - SD = AZ-SD5	AstraZeneca regression	4	Neural pred. label	MAE	13.2554
DR = AZ-DR-R6 - SD = AZ-SD5	AstraZeneca regression	4	Neural tune readout	MAE	13.3848
DR = AZ-DR-R6 - SD = AZ-SD5	AstraZeneca regression	4	Sum tune VGAE	MAE	2.02019
DR = AZ-DR-R6 - SD = AZ-SD5	AstraZeneca regression	4	Sum hybrid label	MAE	-14.8535
DR = AZ-DR-R6 - SD = AZ-SD5	AstraZeneca regression	4	Neural hybrid label	MAE	12.7892
DR = AZ-DR-R2 - SD = AZ-SD2	AstraZeneca regression	0	Label	MAE	18.6939
DR = AZ-DR-R2 - SD = AZ-SD2	AstraZeneca regression	0	Sum emb.	MAE	4.4775
DR = AZ-DR-R2 - SD = AZ-SD2	AstraZeneca regression	0	Neural emb.	MAE	1.61824
DR = AZ-DR-R2 - SD = AZ-SD2	AstraZeneca regression	0	Sum pred. label	MAE	1.47787
DR = AZ-DR-R2 - SD = AZ-SD2	AstraZeneca regression	0	Neural pred. label	MAE	4.70154
DR = AZ-DR-R2 - SD = AZ-SD2	AstraZeneca regression	0	Neural tune readout	MAE	11.0577
DR = AZ-DR-R2 - SD = AZ-SD2	AstraZeneca regression	0	Sum tune VGAE	MAE	-6.64878
DR = AZ-DR-R2 - SD = AZ-SD2	AstraZeneca regression	0	Sum hybrid label	MAE	-21.5195
DR = AZ-DR-R2 - SD = AZ-SD2	AstraZeneca regression	0	Neural hybrid label	MAE	-2.74055
DR = AZ-DR-R2 - SD = AZ-SD2	AstraZeneca regression	1	Label	MAE	22.3013
DR = AZ-DR-R2 - SD = AZ-SD2	AstraZeneca regression	1	Sum emb.	MAE	-1.85661
DR = AZ-DR-R2 - SD = AZ-SD2	AstraZeneca regression	1	Neural emb.	MAE	-1.76854
DR = AZ-DR-R2 - SD = AZ-SD2	AstraZeneca regression	1	Sum pred. label	MAE	0.365136
DR = AZ-DR-R2 - SD = AZ-SD2	AstraZeneca regression	1	Neural pred. label	MAE	1.0621
DR = AZ-DR-R2 - SD = AZ-SD2	AstraZeneca regression	1	Neural tune readout	MAE	1.93304
DR = AZ-DR-R2 - SD = AZ-SD2	AstraZeneca regression	1	Sum tune VGAE	MAE	-2.8568
DR = AZ-DR-R2 - SD = AZ-SD2	AstraZeneca regression	1	Sum hybrid label	MAE	-20.4086
DR = AZ-DR-R2 - SD = AZ-SD2	AstraZeneca regression	1	Neural hybrid label	MAE	-6.85721
DR = AZ-DR-R2 - SD = AZ-SD2	AstraZeneca regression	2	Label	MAE	16.0795
DR = AZ-DR-R2 - SD = AZ-SD2	AstraZeneca regression	2	Sum emb.	MAE	-0.938852
DR = AZ-DR-R2 - SD = AZ-SD2	AstraZeneca regression	2	Neural emb.	MAE	5.21416
DR = AZ-DR-R2 - SD = AZ-SD2	AstraZeneca regression	2	Sum pred. label	MAE	2.07307
DR = AZ-DR-R2 - SD = AZ-SD2	AstraZeneca regression	2	Neural pred. label	MAE	5.53156
DR = AZ-DR-R2 - SD = AZ-SD2	AstraZeneca regression	2	Neural tune readout	MAE	6.94214
DR = AZ-DR-R2 - SD = AZ-SD2	AstraZeneca regression	2	Sum tune VGAE	MAE	-1.08771
DR = AZ-DR-R2 - SD = AZ-SD2	AstraZeneca regression	2	Sum hybrid label	MAE	-16.325
DR = AZ-DR-R2 - SD = AZ-SD2	AstraZeneca regression	2	Neural hybrid label	MAE	-0.294171
DR = AZ-DR-R2 - SD = AZ-SD2	AstraZeneca regression	3	Label	MAE	18.493
DR = AZ-DR-R2 - SD = AZ-SD2	AstraZeneca regression	3	Sum emb.	MAE	-1.7563
DR = AZ-DR-R2 - SD = AZ-SD2	AstraZeneca regression	3	Neural emb.	MAE	2.21163
DR = AZ-DR-R2 - SD = AZ-SD2	AstraZeneca regression	3	Sum pred. label	MAE	0.384356
DR = AZ-DR-R2 - SD = AZ-SD2	AstraZeneca regression	3	Neural pred. label	MAE	-1.55129
DR = AZ-DR-R2 - SD = AZ-SD2	AstraZeneca regression	3	Neural tune readout	MAE	13.2526
DR = AZ-DR-R2 - SD = AZ-SD2	AstraZeneca regression	3	Sum tune VGAE	MAE	2.69224
DR = AZ-DR-R2 - SD = AZ-SD2	AstraZeneca regression	3	Sum hybrid label	MAE	-23.6067
DR = AZ-DR-R2 - SD = AZ-SD2	AstraZeneca regression	3	Neural hybrid label	MAE	-4.46585
DR = AZ-DR-R2 - SD = AZ-SD2	AstraZeneca regression	4	Label	MAE	24.4229
DR = AZ-DR-R2 - SD = AZ-SD2	AstraZeneca regression	4	Sum emb.	MAE	1.9445
DR = AZ-DR-R2 - SD = AZ-SD2	AstraZeneca regression	4	Neural emb.	MAE	9.44396
DR = AZ-DR-R2 - SD = AZ-SD2	AstraZeneca regression	4	Sum pred. label	MAE	4.90163
DR = AZ-DR-R2 - SD = AZ-SD2	AstraZeneca regression	4	Neural pred. label	MAE	9.50914
DR = AZ-DR-R2 - SD = AZ-SD2	AstraZeneca regression	4	Neural tune readout	MAE	10.0461
DR = AZ-DR-R2 - SD = AZ-SD2	AstraZeneca regression	4	Sum tune VGAE	MAE	6.65939
DR = AZ-DR-R2 - SD = AZ-SD2	AstraZeneca regression	4	Sum hybrid label	MAE	-12.6405
DR = AZ-DR-R2 - SD = AZ-SD2	AstraZeneca regression	4	Neural hybrid label	MAE	3.27295
DR = AZ-DR-R13 - SD = AZ-SD11	AstraZeneca regression	0	Label	MAE	-0.989364
DR = AZ-DR-R13 - SD = AZ-SD11	AstraZeneca regression	0	Sum emb.	MAE	-1.20204
DR = AZ-DR-R13 - SD = AZ-SD11	AstraZeneca regression	0	Neural emb.	MAE	-1.31334
DR = AZ-DR-R13 - SD = AZ-SD11	AstraZeneca regression	0	Sum pred. label	MAE	-0.559029
DR = AZ-DR-R13 - SD = AZ-SD11	AstraZeneca regression	0	Neural pred. label	MAE	-0.153634
DR = AZ-DR-R13 - SD = AZ-SD11	AstraZeneca regression	0	Neural tune readout	MAE	24.3679
DR = AZ-DR-R13 - SD = AZ-SD11	AstraZeneca regression	0	Sum tune VGAE	MAE	-8.96372
DR = AZ-DR-R13 - SD = AZ-SD11	AstraZeneca regression	0	Sum hybrid label	MAE	1.40961
DR = AZ-DR-R13 - SD = AZ-SD11	AstraZeneca regression	0	Neural hybrid label	MAE	-0.373093
DR = AZ-DR-R13 - SD = AZ-SD11	AstraZeneca regression	1	Label	MAE	-2.03786
DR = AZ-DR-R13 - SD = AZ-SD11	AstraZeneca regression	1	Sum emb.	MAE	-3.11908
DR = AZ-DR-R13 - SD = AZ-SD11	AstraZeneca regression	1	Neural emb.	MAE	1.46049
DR = AZ-DR-R13 - SD = AZ-SD11	AstraZeneca regression	1	Sum pred. label	MAE	-2.93147
DR = AZ-DR-R13 - SD = AZ-SD11	AstraZeneca regression	1	Neural pred. label	MAE	-5.27871
DR = AZ-DR-R13 - SD = AZ-SD11	AstraZeneca regression	1	Neural tune readout	MAE	15.9253
DR = AZ-DR-R13 - SD = AZ-SD11	AstraZeneca regression	1	Sum tune VGAE	MAE	-5.76071
DR = AZ-DR-R13 - SD = AZ-SD11	AstraZeneca regression	1	Sum hybrid label	MAE	-8.31383
DR = AZ-DR-R13 - SD = AZ-SD11	AstraZeneca regression	1	Neural hybrid label	MAE	-5.36518
DR = AZ-DR-R13 - SD = AZ-SD11	AstraZeneca regression	2	Label	MAE	-6.7341
DR = AZ-DR-R13 - SD = AZ-SD11	AstraZeneca regression	2	Sum emb.	MAE	-5.84606
DR = AZ-DR-R13 - SD = AZ-SD11	AstraZeneca regression	2	Neural emb.	MAE	-2.01755
DR = AZ-DR-R13 - SD = AZ-SD11	AstraZeneca regression	2	Sum pred. label	MAE	-6.08259
DR = AZ-DR-R13 - SD = AZ-SD11	AstraZeneca regression	2	Neural pred. label	MAE	-4.33401
DR = AZ-DR-R13 - SD = AZ-SD11	AstraZeneca regression	2	Neural tune readout	MAE	21.3302
DR = AZ-DR-R13 - SD = AZ-SD11	AstraZeneca regression	2	Sum tune VGAE	MAE	-13.4064
DR = AZ-DR-R13 - SD = AZ-SD11	AstraZeneca regression	2	Sum hybrid label	MAE	-3.48481
DR = AZ-DR-R13 - SD = AZ-SD11	AstraZeneca regression	2	Neural hybrid label	MAE	-4.33864
DR = AZ-DR-R13 - SD = AZ-SD11	AstraZeneca regression	3	Label	MAE	-1.5454
DR = AZ-DR-R13 - SD = AZ-SD11	AstraZeneca regression	3	Sum emb.	MAE	-2.42632
DR = AZ-DR-R13 - SD = AZ-SD11	AstraZeneca regression	3	Neural emb.	MAE	-5.46266
DR = AZ-DR-R13 - SD = AZ-SD11	AstraZeneca regression	3	Sum pred. label	MAE	1.32406
DR = AZ-DR-R13 - SD = AZ-SD11	AstraZeneca regression	3	Neural pred. label	MAE	-1.72726
DR = AZ-DR-R13 - SD = AZ-SD11	AstraZeneca regression	3	Neural tune readout	MAE	13.7621
DR = AZ-DR-R13 - SD = AZ-SD11	AstraZeneca regression	3	Sum tune VGAE	MAE	-5.26591
DR = AZ-DR-R13 - SD = AZ-SD11	AstraZeneca regression	3	Sum hybrid label	MAE	-5.67888
DR = AZ-DR-R13 - SD = AZ-SD11	AstraZeneca regression	3	Neural hybrid label	MAE	-4.8668
DR = AZ-DR-R13 - SD = AZ-SD11	AstraZeneca regression	4	Label	MAE	2.44898
DR = AZ-DR-R13 - SD = AZ-SD11	AstraZeneca regression	4	Sum emb.	MAE	-3.98802
DR = AZ-DR-R13 - SD = AZ-SD11	AstraZeneca regression	4	Neural emb.	MAE	-0.629531
DR = AZ-DR-R13 - SD = AZ-SD11	AstraZeneca regression	4	Sum pred. label	MAE	-2.64559
DR = AZ-DR-R13 - SD = AZ-SD11	AstraZeneca regression	4	Neural pred. label	MAE	-0.825852
DR = AZ-DR-R13 - SD = AZ-SD11	AstraZeneca regression	4	Neural tune readout	MAE	12.4912
DR = AZ-DR-R13 - SD = AZ-SD11	AstraZeneca regression	4	Sum tune VGAE	MAE	-11.3497
DR = AZ-DR-R13 - SD = AZ-SD11	AstraZeneca regression	4	Sum hybrid label	MAE	4.31219
DR = AZ-DR-R13 - SD = AZ-SD11	AstraZeneca regression	4	Neural hybrid label	MAE	-0.103521
DR = AZ-DR-R1 - SD = AZ-SD1	AstraZeneca regression	0	Label	MAE	32.4774
DR = AZ-DR-R1 - SD = AZ-SD1	AstraZeneca regression	0	Sum emb.	MAE	4.1245
DR = AZ-DR-R1 - SD = AZ-SD1	AstraZeneca regression	0	Neural emb.	MAE	35.3807
DR = AZ-DR-R1 - SD = AZ-SD1	AstraZeneca regression	0	Sum pred. label	MAE	13.2788
DR = AZ-DR-R1 - SD = AZ-SD1	AstraZeneca regression	0	Neural pred. label	MAE	31.3045
DR = AZ-DR-R1 - SD = AZ-SD1	AstraZeneca regression	0	Neural tune readout	MAE	27.3926
DR = AZ-DR-R1 - SD = AZ-SD1	AstraZeneca regression	0	Sum tune VGAE	MAE	13.8119
DR = AZ-DR-R1 - SD = AZ-SD1	AstraZeneca regression	0	Sum hybrid label	MAE	-70.689
DR = AZ-DR-R1 - SD = AZ-SD1	AstraZeneca regression	0	Neural hybrid label	MAE	33.7809
DR = AZ-DR-R1 - SD = AZ-SD1	AstraZeneca regression	1	Label	MAE	31.4932
DR = AZ-DR-R1 - SD = AZ-SD1	AstraZeneca regression	1	Sum emb.	MAE	-1.60588
DR = AZ-DR-R1 - SD = AZ-SD1	AstraZeneca regression	1	Neural emb.	MAE	32.2639
DR = AZ-DR-R1 - SD = AZ-SD1	AstraZeneca regression	1	Sum pred. label	MAE	-3.12013
DR = AZ-DR-R1 - SD = AZ-SD1	AstraZeneca regression	1	Neural pred. label	MAE	24.6204
DR = AZ-DR-R1 - SD = AZ-SD1	AstraZeneca regression	1	Neural tune readout	MAE	21.265
DR = AZ-DR-R1 - SD = AZ-SD1	AstraZeneca regression	1	Sum tune VGAE	MAE	3.22183
DR = AZ-DR-R1 - SD = AZ-SD1	AstraZeneca regression	1	Sum hybrid label	MAE	-64.3235
DR = AZ-DR-R1 - SD = AZ-SD1	AstraZeneca regression	1	Neural hybrid label	MAE	33.5086
DR = AZ-DR-R1 - SD = AZ-SD1	AstraZeneca regression	2	Label	MAE	36.8045
DR = AZ-DR-R1 - SD = AZ-SD1	AstraZeneca regression	2	Sum emb.	MAE	0.961765
DR = AZ-DR-R1 - SD = AZ-SD1	AstraZeneca regression	2	Neural emb.	MAE	39.5052
DR = AZ-DR-R1 - SD = AZ-SD1	AstraZeneca regression	2	Sum pred. label	MAE	8.52393
DR = AZ-DR-R1 - SD = AZ-SD1	AstraZeneca regression	2	Neural pred. label	MAE	35.2487
DR = AZ-DR-R1 - SD = AZ-SD1	AstraZeneca regression	2	Neural tune readout	MAE	27.7332
DR = AZ-DR-R1 - SD = AZ-SD1	AstraZeneca regression	2	Sum tune VGAE	MAE	9.84297
DR = AZ-DR-R1 - SD = AZ-SD1	AstraZeneca regression	2	Sum hybrid label	MAE	-63.0101
DR = AZ-DR-R1 - SD = AZ-SD1	AstraZeneca regression	2	Neural hybrid label	MAE	39.1495
DR = AZ-DR-R1 - SD = AZ-SD1	AstraZeneca regression	3	Label	MAE	32.7407
DR = AZ-DR-R1 - SD = AZ-SD1	AstraZeneca regression	3	Sum emb.	MAE	1.96673
DR = AZ-DR-R1 - SD = AZ-SD1	AstraZeneca regression	3	Neural emb.	MAE	31.0813
DR = AZ-DR-R1 - SD = AZ-SD1	AstraZeneca regression	3	Sum pred. label	MAE	4.47465
DR = AZ-DR-R1 - SD = AZ-SD1	AstraZeneca regression	3	Neural pred. label	MAE	31.2483
DR = AZ-DR-R1 - SD = AZ-SD1	AstraZeneca regression	3	Neural tune readout	MAE	20.2129
DR = AZ-DR-R1 - SD = AZ-SD1	AstraZeneca regression	3	Sum tune VGAE	MAE	5.3311
DR = AZ-DR-R1 - SD = AZ-SD1	AstraZeneca regression	3	Sum hybrid label	MAE	-69.9129
DR = AZ-DR-R1 - SD = AZ-SD1	AstraZeneca regression	3	Neural hybrid label	MAE	33.6015
DR = AZ-DR-R1 - SD = AZ-SD1	AstraZeneca regression	4	Label	MAE	29.5753
DR = AZ-DR-R1 - SD = AZ-SD1	AstraZeneca regression	4	Sum emb.	MAE	-5.12973
DR = AZ-DR-R1 - SD = AZ-SD1	AstraZeneca regression	4	Neural emb.	MAE	32.9052
DR = AZ-DR-R1 - SD = AZ-SD1	AstraZeneca regression	4	Sum pred. label	MAE	-4.77907
DR = AZ-DR-R1 - SD = AZ-SD1	AstraZeneca regression	4	Neural pred. label	MAE	22.9525
DR = AZ-DR-R1 - SD = AZ-SD1	AstraZeneca regression	4	Neural tune readout	MAE	22.3394
DR = AZ-DR-R1 - SD = AZ-SD1	AstraZeneca regression	4	Sum tune VGAE	MAE	1.94716
DR = AZ-DR-R1 - SD = AZ-SD1	AstraZeneca regression	4	Sum hybrid label	MAE	-62.0332
DR = AZ-DR-R1 - SD = AZ-SD1	AstraZeneca regression	4	Neural hybrid label	MAE	30.8788
DR = AZ-DR-R12 - SD = AZ-SD11	AstraZeneca regression	0	Label	MAE	5.85519
DR = AZ-DR-R12 - SD = AZ-SD11	AstraZeneca regression	0	Sum emb.	MAE	2.91863
DR = AZ-DR-R12 - SD = AZ-SD11	AstraZeneca regression	0	Neural emb.	MAE	7.01808
DR = AZ-DR-R12 - SD = AZ-SD11	AstraZeneca regression	0	Sum pred. label	MAE	5.57924
DR = AZ-DR-R12 - SD = AZ-SD11	AstraZeneca regression	0	Neural pred. label	MAE	5.75695
DR = AZ-DR-R12 - SD = AZ-SD11	AstraZeneca regression	0	Neural tune readout	MAE	10.1191
DR = AZ-DR-R12 - SD = AZ-SD11	AstraZeneca regression	0	Sum tune VGAE	MAE	-1.77046
DR = AZ-DR-R12 - SD = AZ-SD11	AstraZeneca regression	0	Sum hybrid label	MAE	-21.7991
DR = AZ-DR-R12 - SD = AZ-SD11	AstraZeneca regression	0	Neural hybrid label	MAE	6.0026
DR = AZ-DR-R12 - SD = AZ-SD11	AstraZeneca regression	1	Label	MAE	2.44612
DR = AZ-DR-R12 - SD = AZ-SD11	AstraZeneca regression	1	Sum emb.	MAE	-0.901014
DR = AZ-DR-R12 - SD = AZ-SD11	AstraZeneca regression	1	Neural emb.	MAE	1.46993
DR = AZ-DR-R12 - SD = AZ-SD11	AstraZeneca regression	1	Sum pred. label	MAE	-3.76475
DR = AZ-DR-R12 - SD = AZ-SD11	AstraZeneca regression	1	Neural pred. label	MAE	0.98847
DR = AZ-DR-R12 - SD = AZ-SD11	AstraZeneca regression	1	Neural tune readout	MAE	1.03645
DR = AZ-DR-R12 - SD = AZ-SD11	AstraZeneca regression	1	Sum tune VGAE	MAE	-7.20414
DR = AZ-DR-R12 - SD = AZ-SD11	AstraZeneca regression	1	Sum hybrid label	MAE	-14.822
DR = AZ-DR-R12 - SD = AZ-SD11	AstraZeneca regression	1	Neural hybrid label	MAE	4.50344
DR = AZ-DR-R12 - SD = AZ-SD11	AstraZeneca regression	2	Label	MAE	5.53537
DR = AZ-DR-R12 - SD = AZ-SD11	AstraZeneca regression	2	Sum emb.	MAE	0.641709
DR = AZ-DR-R12 - SD = AZ-SD11	AstraZeneca regression	2	Neural emb.	MAE	7.19967
DR = AZ-DR-R12 - SD = AZ-SD11	AstraZeneca regression	2	Sum pred. label	MAE	1.67111
DR = AZ-DR-R12 - SD = AZ-SD11	AstraZeneca regression	2	Neural pred. label	MAE	6.38877
DR = AZ-DR-R12 - SD = AZ-SD11	AstraZeneca regression	2	Neural tune readout	MAE	11.7817
DR = AZ-DR-R12 - SD = AZ-SD11	AstraZeneca regression	2	Sum tune VGAE	MAE	-3.675
DR = AZ-DR-R12 - SD = AZ-SD11	AstraZeneca regression	2	Sum hybrid label	MAE	-10.8586
DR = AZ-DR-R12 - SD = AZ-SD11	AstraZeneca regression	2	Neural hybrid label	MAE	5.25917
DR = AZ-DR-R12 - SD = AZ-SD11	AstraZeneca regression	3	Label	MAE	4.19658
DR = AZ-DR-R12 - SD = AZ-SD11	AstraZeneca regression	3	Sum emb.	MAE	1.98637
DR = AZ-DR-R12 - SD = AZ-SD11	AstraZeneca regression	3	Neural emb.	MAE	7.25834
DR = AZ-DR-R12 - SD = AZ-SD11	AstraZeneca regression	3	Sum pred. label	MAE	1.30858
DR = AZ-DR-R12 - SD = AZ-SD11	AstraZeneca regression	3	Neural pred. label	MAE	5.48721
DR = AZ-DR-R12 - SD = AZ-SD11	AstraZeneca regression	3	Neural tune readout	MAE	7.61451
DR = AZ-DR-R12 - SD = AZ-SD11	AstraZeneca regression	3	Sum tune VGAE	MAE	-0.526996
DR = AZ-DR-R12 - SD = AZ-SD11	AstraZeneca regression	3	Sum hybrid label	MAE	-29.6931
DR = AZ-DR-R12 - SD = AZ-SD11	AstraZeneca regression	3	Neural hybrid label	MAE	4.77251
DR = AZ-DR-R12 - SD = AZ-SD11	AstraZeneca regression	4	Label	MAE	5.56716
DR = AZ-DR-R12 - SD = AZ-SD11	AstraZeneca regression	4	Sum emb.	MAE	1.34046
DR = AZ-DR-R12 - SD = AZ-SD11	AstraZeneca regression	4	Neural emb.	MAE	4.62344
DR = AZ-DR-R12 - SD = AZ-SD11	AstraZeneca regression	4	Sum pred. label	MAE	-0.0917486
DR = AZ-DR-R12 - SD = AZ-SD11	AstraZeneca regression	4	Neural pred. label	MAE	6.27298
DR = AZ-DR-R12 - SD = AZ-SD11	AstraZeneca regression	4	Neural tune readout	MAE	5.84639
DR = AZ-DR-R12 - SD = AZ-SD11	AstraZeneca regression	4	Sum tune VGAE	MAE	3.46778
DR = AZ-DR-R12 - SD = AZ-SD11	AstraZeneca regression	4	Sum hybrid label	MAE	-25.4595
DR = AZ-DR-R12 - SD = AZ-SD11	AstraZeneca regression	4	Neural hybrid label	MAE	3.67601
DR = AZ-DR-R14 - SD = AZ-SD12	AstraZeneca regression	0	Label	MAE	3.66943
DR = AZ-DR-R14 - SD = AZ-SD12	AstraZeneca regression	0	Sum emb.	MAE	-3.90184
DR = AZ-DR-R14 - SD = AZ-SD12	AstraZeneca regression	0	Neural emb.	MAE	-1.78913
DR = AZ-DR-R14 - SD = AZ-SD12	AstraZeneca regression	0	Sum pred. label	MAE	4.53893
DR = AZ-DR-R14 - SD = AZ-SD12	AstraZeneca regression	0	Neural pred. label	MAE	3.937
DR = AZ-DR-R14 - SD = AZ-SD12	AstraZeneca regression	0	Neural tune readout	MAE	12.7367
DR = AZ-DR-R14 - SD = AZ-SD12	AstraZeneca regression	0	Sum tune VGAE	MAE	-4.19806
DR = AZ-DR-R14 - SD = AZ-SD12	AstraZeneca regression	0	Sum hybrid label	MAE	6.15703
DR = AZ-DR-R14 - SD = AZ-SD12	AstraZeneca regression	0	Neural hybrid label	MAE	3.8936
DR = AZ-DR-R14 - SD = AZ-SD12	AstraZeneca regression	1	Label	MAE	-2.6979
DR = AZ-DR-R14 - SD = AZ-SD12	AstraZeneca regression	1	Sum emb.	MAE	0.0516577
DR = AZ-DR-R14 - SD = AZ-SD12	AstraZeneca regression	1	Neural emb.	MAE	0.694114
DR = AZ-DR-R14 - SD = AZ-SD12	AstraZeneca regression	1	Sum pred. label	MAE	1.39659
DR = AZ-DR-R14 - SD = AZ-SD12	AstraZeneca regression	1	Neural pred. label	MAE	-0.728519
DR = AZ-DR-R14 - SD = AZ-SD12	AstraZeneca regression	1	Neural tune readout	MAE	14.5828
DR = AZ-DR-R14 - SD = AZ-SD12	AstraZeneca regression	1	Sum tune VGAE	MAE	-0.244441
DR = AZ-DR-R14 - SD = AZ-SD12	AstraZeneca regression	1	Sum hybrid label	MAE	-0.793195
DR = AZ-DR-R14 - SD = AZ-SD12	AstraZeneca regression	1	Neural hybrid label	MAE	-1.24352
DR = AZ-DR-R14 - SD = AZ-SD12	AstraZeneca regression	2	Label	MAE	2.65027
DR = AZ-DR-R14 - SD = AZ-SD12	AstraZeneca regression	2	Sum emb.	MAE	-3.33802
DR = AZ-DR-R14 - SD = AZ-SD12	AstraZeneca regression	2	Neural emb.	MAE	-3.9809
DR = AZ-DR-R14 - SD = AZ-SD12	AstraZeneca regression	2	Sum pred. label	MAE	1.84173
DR = AZ-DR-R14 - SD = AZ-SD12	AstraZeneca regression	2	Neural pred. label	MAE	4.5226
DR = AZ-DR-R14 - SD = AZ-SD12	AstraZeneca regression	2	Neural tune readout	MAE	11.8626
DR = AZ-DR-R14 - SD = AZ-SD12	AstraZeneca regression	2	Sum tune VGAE	MAE	-1.42823
DR = AZ-DR-R14 - SD = AZ-SD12	AstraZeneca regression	2	Sum hybrid label	MAE	0.282391
DR = AZ-DR-R14 - SD = AZ-SD12	AstraZeneca regression	2	Neural hybrid label	MAE	0.519058
DR = AZ-DR-R14 - SD = AZ-SD12	AstraZeneca regression	3	Label	MAE	5.30737
DR = AZ-DR-R14 - SD = AZ-SD12	AstraZeneca regression	3	Sum emb.	MAE	-0.376244
DR = AZ-DR-R14 - SD = AZ-SD12	AstraZeneca regression	3	Neural emb.	MAE	-0.216296
DR = AZ-DR-R14 - SD = AZ-SD12	AstraZeneca regression	3	Sum pred. label	MAE	3.67887
DR = AZ-DR-R14 - SD = AZ-SD12	AstraZeneca regression	3	Neural pred. label	MAE	3.61219
DR = AZ-DR-R14 - SD = AZ-SD12	AstraZeneca regression	3	Neural tune readout	MAE	11.6965
DR = AZ-DR-R14 - SD = AZ-SD12	AstraZeneca regression	3	Sum tune VGAE	MAE	-0.602129
DR = AZ-DR-R14 - SD = AZ-SD12	AstraZeneca regression	3	Sum hybrid label	MAE	1.44193
DR = AZ-DR-R14 - SD = AZ-SD12	AstraZeneca regression	3	Neural hybrid label	MAE	4.43426
DR = AZ-DR-R14 - SD = AZ-SD12	AstraZeneca regression	4	Label	MAE	4.69283
DR = AZ-DR-R14 - SD = AZ-SD12	AstraZeneca regression	4	Sum emb.	MAE	4.76154
DR = AZ-DR-R14 - SD = AZ-SD12	AstraZeneca regression	4	Neural emb.	MAE	8.96767
DR = AZ-DR-R14 - SD = AZ-SD12	AstraZeneca regression	4	Sum pred. label	MAE	3.57715
DR = AZ-DR-R14 - SD = AZ-SD12	AstraZeneca regression	4	Neural pred. label	MAE	4.65332
DR = AZ-DR-R14 - SD = AZ-SD12	AstraZeneca regression	4	Neural tune readout	MAE	15.4897
DR = AZ-DR-R14 - SD = AZ-SD12	AstraZeneca regression	4	Sum tune VGAE	MAE	1.98193
DR = AZ-DR-R14 - SD = AZ-SD12	AstraZeneca regression	4	Sum hybrid label	MAE	4.96887
DR = AZ-DR-R14 - SD = AZ-SD12	AstraZeneca regression	4	Neural hybrid label	MAE	8.53458
DR = AZ-DR-R2 - SD = AZ-SD6	AstraZeneca regression	0	Label	MAE	8.90957
DR = AZ-DR-R2 - SD = AZ-SD6	AstraZeneca regression	0	Sum emb.	MAE	6.33547
DR = AZ-DR-R2 - SD = AZ-SD6	AstraZeneca regression	0	Neural emb.	MAE	21.7711
DR = AZ-DR-R2 - SD = AZ-SD6	AstraZeneca regression	0	Sum pred. label	MAE	8.00671
DR = AZ-DR-R2 - SD = AZ-SD6	AstraZeneca regression	0	Neural pred. label	MAE	9.05481
DR = AZ-DR-R2 - SD = AZ-SD6	AstraZeneca regression	0	Neural tune readout	MAE	21.0434
DR = AZ-DR-R2 - SD = AZ-SD6	AstraZeneca regression	0	Sum tune VGAE	MAE	12.9731
DR = AZ-DR-R2 - SD = AZ-SD6	AstraZeneca regression	0	Sum hybrid label	MAE	-28.1767
DR = AZ-DR-R2 - SD = AZ-SD6	AstraZeneca regression	0	Neural hybrid label	MAE	11.1559
DR = AZ-DR-R2 - SD = AZ-SD6	AstraZeneca regression	1	Label	MAE	8.92526
DR = AZ-DR-R2 - SD = AZ-SD6	AstraZeneca regression	1	Sum emb.	MAE	3.74767
DR = AZ-DR-R2 - SD = AZ-SD6	AstraZeneca regression	1	Neural emb.	MAE	15.3899
DR = AZ-DR-R2 - SD = AZ-SD6	AstraZeneca regression	1	Sum pred. label	MAE	3.05848
DR = AZ-DR-R2 - SD = AZ-SD6	AstraZeneca regression	1	Neural pred. label	MAE	7.12467
DR = AZ-DR-R2 - SD = AZ-SD6	AstraZeneca regression	1	Neural tune readout	MAE	17.3228
DR = AZ-DR-R2 - SD = AZ-SD6	AstraZeneca regression	1	Sum tune VGAE	MAE	8.66737
DR = AZ-DR-R2 - SD = AZ-SD6	AstraZeneca regression	1	Sum hybrid label	MAE	-34.7867
DR = AZ-DR-R2 - SD = AZ-SD6	AstraZeneca regression	1	Neural hybrid label	MAE	9.20575
DR = AZ-DR-R2 - SD = AZ-SD6	AstraZeneca regression	2	Label	MAE	10.6675
DR = AZ-DR-R2 - SD = AZ-SD6	AstraZeneca regression	2	Sum emb.	MAE	-1.57404
DR = AZ-DR-R2 - SD = AZ-SD6	AstraZeneca regression	2	Neural emb.	MAE	21.2393
DR = AZ-DR-R2 - SD = AZ-SD6	AstraZeneca regression	2	Sum pred. label	MAE	9.0008
DR = AZ-DR-R2 - SD = AZ-SD6	AstraZeneca regression	2	Neural pred. label	MAE	9.55834
DR = AZ-DR-R2 - SD = AZ-SD6	AstraZeneca regression	2	Neural tune readout	MAE	19.6627
DR = AZ-DR-R2 - SD = AZ-SD6	AstraZeneca regression	2	Sum tune VGAE	MAE	6.62925
DR = AZ-DR-R2 - SD = AZ-SD6	AstraZeneca regression	2	Sum hybrid label	MAE	-30.1643
DR = AZ-DR-R2 - SD = AZ-SD6	AstraZeneca regression	2	Neural hybrid label	MAE	11.1512
DR = AZ-DR-R2 - SD = AZ-SD6	AstraZeneca regression	3	Label	MAE	6.81436
DR = AZ-DR-R2 - SD = AZ-SD6	AstraZeneca regression	3	Sum emb.	MAE	4.41322
DR = AZ-DR-R2 - SD = AZ-SD6	AstraZeneca regression	3	Neural emb.	MAE	19.9638
DR = AZ-DR-R2 - SD = AZ-SD6	AstraZeneca regression	3	Sum pred. label	MAE	-3.79341
DR = AZ-DR-R2 - SD = AZ-SD6	AstraZeneca regression	3	Neural pred. label	MAE	7.74051
DR = AZ-DR-R2 - SD = AZ-SD6	AstraZeneca regression	3	Neural tune readout	MAE	19.8856
DR = AZ-DR-R2 - SD = AZ-SD6	AstraZeneca regression	3	Sum tune VGAE	MAE	7.93989
DR = AZ-DR-R2 - SD = AZ-SD6	AstraZeneca regression	3	Sum hybrid label	MAE	-39.5105
DR = AZ-DR-R2 - SD = AZ-SD6	AstraZeneca regression	3	Neural hybrid label	MAE	7.9095
DR = AZ-DR-R2 - SD = AZ-SD6	AstraZeneca regression	4	Label	MAE	17.7213
DR = AZ-DR-R2 - SD = AZ-SD6	AstraZeneca regression	4	Sum emb.	MAE	7.93582
DR = AZ-DR-R2 - SD = AZ-SD6	AstraZeneca regression	4	Neural emb.	MAE	21.994
DR = AZ-DR-R2 - SD = AZ-SD6	AstraZeneca regression	4	Sum pred. label	MAE	8.69524
DR = AZ-DR-R2 - SD = AZ-SD6	AstraZeneca regression	4	Neural pred. label	MAE	15.2067
DR = AZ-DR-R2 - SD = AZ-SD6	AstraZeneca regression	4	Neural tune readout	MAE	23.1523
DR = AZ-DR-R2 - SD = AZ-SD6	AstraZeneca regression	4	Sum tune VGAE	MAE	11.3159
DR = AZ-DR-R2 - SD = AZ-SD6	AstraZeneca regression	4	Sum hybrid label	MAE	-21.0637
DR = AZ-DR-R2 - SD = AZ-SD6	AstraZeneca regression	4	Neural hybrid label	MAE	15.722
DR = AZ-DR-R5 - SD = AZ-SD3	AstraZeneca regression	0	Label	MAE	14.6006
DR = AZ-DR-R5 - SD = AZ-SD3	AstraZeneca regression	0	Sum emb.	MAE	-5.04267
DR = AZ-DR-R5 - SD = AZ-SD3	AstraZeneca regression	0	Neural emb.	MAE	24.47
DR = AZ-DR-R5 - SD = AZ-SD3	AstraZeneca regression	0	Sum pred. label	MAE	1.81752
DR = AZ-DR-R5 - SD = AZ-SD3	AstraZeneca regression	0	Neural pred. label	MAE	15.1349
DR = AZ-DR-R5 - SD = AZ-SD3	AstraZeneca regression	0	Neural tune readout	MAE	21.8737
DR = AZ-DR-R5 - SD = AZ-SD3	AstraZeneca regression	0	Sum tune VGAE	MAE	0.38568
DR = AZ-DR-R5 - SD = AZ-SD3	AstraZeneca regression	0	Sum hybrid label	MAE	-54.4265
DR = AZ-DR-R5 - SD = AZ-SD3	AstraZeneca regression	0	Neural hybrid label	MAE	15.4383
DR = AZ-DR-R5 - SD = AZ-SD3	AstraZeneca regression	1	Label	MAE	10.7689
DR = AZ-DR-R5 - SD = AZ-SD3	AstraZeneca regression	1	Sum emb.	MAE	4.97076
DR = AZ-DR-R5 - SD = AZ-SD3	AstraZeneca regression	1	Neural emb.	MAE	26.9791
DR = AZ-DR-R5 - SD = AZ-SD3	AstraZeneca regression	1	Sum pred. label	MAE	9.63723
DR = AZ-DR-R5 - SD = AZ-SD3	AstraZeneca regression	1	Neural pred. label	MAE	17.7062
DR = AZ-DR-R5 - SD = AZ-SD3	AstraZeneca regression	1	Neural tune readout	MAE	17.4973
DR = AZ-DR-R5 - SD = AZ-SD3	AstraZeneca regression	1	Sum tune VGAE	MAE	1.59301
DR = AZ-DR-R5 - SD = AZ-SD3	AstraZeneca regression	1	Sum hybrid label	MAE	-63.606
DR = AZ-DR-R5 - SD = AZ-SD3	AstraZeneca regression	1	Neural hybrid label	MAE	15.6602
DR = AZ-DR-R5 - SD = AZ-SD3	AstraZeneca regression	2	Label	MAE	20.538
DR = AZ-DR-R5 - SD = AZ-SD3	AstraZeneca regression	2	Sum emb.	MAE	-1.23153
DR = AZ-DR-R5 - SD = AZ-SD3	AstraZeneca regression	2	Neural emb.	MAE	24.9266
DR = AZ-DR-R5 - SD = AZ-SD3	AstraZeneca regression	2	Sum pred. label	MAE	4.36235
DR = AZ-DR-R5 - SD = AZ-SD3	AstraZeneca regression	2	Neural pred. label	MAE	16.0629
DR = AZ-DR-R5 - SD = AZ-SD3	AstraZeneca regression	2	Neural tune readout	MAE	13.6791
DR = AZ-DR-R5 - SD = AZ-SD3	AstraZeneca regression	2	Sum tune VGAE	MAE	0.421661
DR = AZ-DR-R5 - SD = AZ-SD3	AstraZeneca regression	2	Sum hybrid label	MAE	-59.8163
DR = AZ-DR-R5 - SD = AZ-SD3	AstraZeneca regression	2	Neural hybrid label	MAE	18.2774
DR = AZ-DR-R5 - SD = AZ-SD3	AstraZeneca regression	3	Label	MAE	21.836
DR = AZ-DR-R5 - SD = AZ-SD3	AstraZeneca regression	3	Sum emb.	MAE	1.67047
DR = AZ-DR-R5 - SD = AZ-SD3	AstraZeneca regression	3	Neural emb.	MAE	24.1097
DR = AZ-DR-R5 - SD = AZ-SD3	AstraZeneca regression	3	Sum pred. label	MAE	4.43398
DR = AZ-DR-R5 - SD = AZ-SD3	AstraZeneca regression	3	Neural pred. label	MAE	20.6044
DR = AZ-DR-R5 - SD = AZ-SD3	AstraZeneca regression	3	Neural tune readout	MAE	17.195
DR = AZ-DR-R5 - SD = AZ-SD3	AstraZeneca regression	3	Sum tune VGAE	MAE	-1.84637
DR = AZ-DR-R5 - SD = AZ-SD3	AstraZeneca regression	3	Sum hybrid label	MAE	-42.6568
DR = AZ-DR-R5 - SD = AZ-SD3	AstraZeneca regression	3	Neural hybrid label	MAE	17.1276
DR = AZ-DR-R5 - SD = AZ-SD3	AstraZeneca regression	4	Label	MAE	17.2939
DR = AZ-DR-R5 - SD = AZ-SD3	AstraZeneca regression	4	Sum emb.	MAE	-1.2665
DR = AZ-DR-R5 - SD = AZ-SD3	AstraZeneca regression	4	Neural emb.	MAE	25.2756
DR = AZ-DR-R5 - SD = AZ-SD3	AstraZeneca regression	4	Sum pred. label	MAE	-1.94583
DR = AZ-DR-R5 - SD = AZ-SD3	AstraZeneca regression	4	Neural pred. label	MAE	14.8496
DR = AZ-DR-R5 - SD = AZ-SD3	AstraZeneca regression	4	Neural tune readout	MAE	14.9304
DR = AZ-DR-R5 - SD = AZ-SD3	AstraZeneca regression	4	Sum tune VGAE	MAE	0.740755
DR = AZ-DR-R5 - SD = AZ-SD3	AstraZeneca regression	4	Sum hybrid label	MAE	-48.8231
DR = AZ-DR-R5 - SD = AZ-SD3	AstraZeneca regression	4	Neural hybrid label	MAE	14.9265
DR = AZ-DR-R7 - SD = AZ-SD7	AstraZeneca regression	0	Label	MAE	11.9584
DR = AZ-DR-R7 - SD = AZ-SD7	AstraZeneca regression	0	Sum emb.	MAE	5.37859
DR = AZ-DR-R7 - SD = AZ-SD7	AstraZeneca regression	0	Neural emb.	MAE	15.5635
DR = AZ-DR-R7 - SD = AZ-SD7	AstraZeneca regression	0	Sum pred. label	MAE	10.519
DR = AZ-DR-R7 - SD = AZ-SD7	AstraZeneca regression	0	Neural pred. label	MAE	10.3291
DR = AZ-DR-R7 - SD = AZ-SD7	AstraZeneca regression	0	Neural tune readout	MAE	22.0658
DR = AZ-DR-R7 - SD = AZ-SD7	AstraZeneca regression	0	Sum tune VGAE	MAE	2.11903
DR = AZ-DR-R7 - SD = AZ-SD7	AstraZeneca regression	0	Sum hybrid label	MAE	-1.0708
DR = AZ-DR-R7 - SD = AZ-SD7	AstraZeneca regression	0	Neural hybrid label	MAE	10.8922
DR = AZ-DR-R7 - SD = AZ-SD7	AstraZeneca regression	1	Label	MAE	6.39779
DR = AZ-DR-R7 - SD = AZ-SD7	AstraZeneca regression	1	Sum emb.	MAE	3.08083
DR = AZ-DR-R7 - SD = AZ-SD7	AstraZeneca regression	1	Neural emb.	MAE	19.3994
DR = AZ-DR-R7 - SD = AZ-SD7	AstraZeneca regression	1	Sum pred. label	MAE	5.61198
DR = AZ-DR-R7 - SD = AZ-SD7	AstraZeneca regression	1	Neural pred. label	MAE	10.7258
DR = AZ-DR-R7 - SD = AZ-SD7	AstraZeneca regression	1	Neural tune readout	MAE	18.9264
DR = AZ-DR-R7 - SD = AZ-SD7	AstraZeneca regression	1	Sum tune VGAE	MAE	-5.31149
DR = AZ-DR-R7 - SD = AZ-SD7	AstraZeneca regression	1	Sum hybrid label	MAE	-3.45399
DR = AZ-DR-R7 - SD = AZ-SD7	AstraZeneca regression	1	Neural hybrid label	MAE	7.69597
DR = AZ-DR-R7 - SD = AZ-SD7	AstraZeneca regression	2	Label	MAE	6.36352
DR = AZ-DR-R7 - SD = AZ-SD7	AstraZeneca regression	2	Sum emb.	MAE	3.57108
DR = AZ-DR-R7 - SD = AZ-SD7	AstraZeneca regression	2	Neural emb.	MAE	11.78
DR = AZ-DR-R7 - SD = AZ-SD7	AstraZeneca regression	2	Sum pred. label	MAE	5.9703
DR = AZ-DR-R7 - SD = AZ-SD7	AstraZeneca regression	2	Neural pred. label	MAE	8.62176
DR = AZ-DR-R7 - SD = AZ-SD7	AstraZeneca regression	2	Neural tune readout	MAE	23.4848
DR = AZ-DR-R7 - SD = AZ-SD7	AstraZeneca regression	2	Sum tune VGAE	MAE	-0.923834
DR = AZ-DR-R7 - SD = AZ-SD7	AstraZeneca regression	2	Sum hybrid label	MAE	-1.19588
DR = AZ-DR-R7 - SD = AZ-SD7	AstraZeneca regression	2	Neural hybrid label	MAE	9.51693
DR = AZ-DR-R7 - SD = AZ-SD7	AstraZeneca regression	3	Label	MAE	6.67617
DR = AZ-DR-R7 - SD = AZ-SD7	AstraZeneca regression	3	Sum emb.	MAE	2.27767
DR = AZ-DR-R7 - SD = AZ-SD7	AstraZeneca regression	3	Neural emb.	MAE	16.7153
DR = AZ-DR-R7 - SD = AZ-SD7	AstraZeneca regression	3	Sum pred. label	MAE	5.34095
DR = AZ-DR-R7 - SD = AZ-SD7	AstraZeneca regression	3	Neural pred. label	MAE	5.06989
DR = AZ-DR-R7 - SD = AZ-SD7	AstraZeneca regression	3	Neural tune readout	MAE	20.2478
DR = AZ-DR-R7 - SD = AZ-SD7	AstraZeneca regression	3	Sum tune VGAE	MAE	-1.38046
DR = AZ-DR-R7 - SD = AZ-SD7	AstraZeneca regression	3	Sum hybrid label	MAE	-14.4951
DR = AZ-DR-R7 - SD = AZ-SD7	AstraZeneca regression	3	Neural hybrid label	MAE	8.38728
DR = AZ-DR-R7 - SD = AZ-SD7	AstraZeneca regression	4	Label	MAE	9.37163
DR = AZ-DR-R7 - SD = AZ-SD7	AstraZeneca regression	4	Sum emb.	MAE	3.43655
DR = AZ-DR-R7 - SD = AZ-SD7	AstraZeneca regression	4	Neural emb.	MAE	19.6087
DR = AZ-DR-R7 - SD = AZ-SD7	AstraZeneca regression	4	Sum pred. label	MAE	8.11621
DR = AZ-DR-R7 - SD = AZ-SD7	AstraZeneca regression	4	Neural pred. label	MAE	12.3208
DR = AZ-DR-R7 - SD = AZ-SD7	AstraZeneca regression	4	Neural tune readout	MAE	21.2355
DR = AZ-DR-R7 - SD = AZ-SD7	AstraZeneca regression	4	Sum tune VGAE	MAE	4.52684
DR = AZ-DR-R7 - SD = AZ-SD7	AstraZeneca regression	4	Sum hybrid label	MAE	-0.929641
DR = AZ-DR-R7 - SD = AZ-SD7	AstraZeneca regression	4	Neural hybrid label	MAE	11.9198
DR = AZ-DR-R9 - SD = AZ-SD8	AstraZeneca regression	0	Label	MAE	-0.818947
DR = AZ-DR-R9 - SD = AZ-SD8	AstraZeneca regression	0	Sum emb.	MAE	0.993388
DR = AZ-DR-R9 - SD = AZ-SD8	AstraZeneca regression	0	Neural emb.	MAE	0.998974
DR = AZ-DR-R9 - SD = AZ-SD8	AstraZeneca regression	0	Sum pred. label	MAE	2.682
DR = AZ-DR-R9 - SD = AZ-SD8	AstraZeneca regression	0	Neural pred. label	MAE	-1.5586
DR = AZ-DR-R9 - SD = AZ-SD8	AstraZeneca regression	0	Neural tune readout	MAE	8.2427
DR = AZ-DR-R9 - SD = AZ-SD8	AstraZeneca regression	0	Sum tune VGAE	MAE	0.445081
DR = AZ-DR-R9 - SD = AZ-SD8	AstraZeneca regression	0	Sum hybrid label	MAE	-0.00808229
DR = AZ-DR-R9 - SD = AZ-SD8	AstraZeneca regression	0	Neural hybrid label	MAE	0.164678
DR = AZ-DR-R9 - SD = AZ-SD8	AstraZeneca regression	1	Label	MAE	-0.157252
DR = AZ-DR-R9 - SD = AZ-SD8	AstraZeneca regression	1	Sum emb.	MAE	7.65402
DR = AZ-DR-R9 - SD = AZ-SD8	AstraZeneca regression	1	Neural emb.	MAE	7.12113
DR = AZ-DR-R9 - SD = AZ-SD8	AstraZeneca regression	1	Sum pred. label	MAE	3.84103
DR = AZ-DR-R9 - SD = AZ-SD8	AstraZeneca regression	1	Neural pred. label	MAE	5.3945
DR = AZ-DR-R9 - SD = AZ-SD8	AstraZeneca regression	1	Neural tune readout	MAE	12.1707
DR = AZ-DR-R9 - SD = AZ-SD8	AstraZeneca regression	1	Sum tune VGAE	MAE	5.24806
DR = AZ-DR-R9 - SD = AZ-SD8	AstraZeneca regression	1	Sum hybrid label	MAE	2.36397
DR = AZ-DR-R9 - SD = AZ-SD8	AstraZeneca regression	1	Neural hybrid label	MAE	4.7776
DR = AZ-DR-R9 - SD = AZ-SD8	AstraZeneca regression	2	Label	MAE	8.97783
DR = AZ-DR-R9 - SD = AZ-SD8	AstraZeneca regression	2	Sum emb.	MAE	5.27027
DR = AZ-DR-R9 - SD = AZ-SD8	AstraZeneca regression	2	Neural emb.	MAE	3.1183
DR = AZ-DR-R9 - SD = AZ-SD8	AstraZeneca regression	2	Sum pred. label	MAE	5.23017
DR = AZ-DR-R9 - SD = AZ-SD8	AstraZeneca regression	2	Neural pred. label	MAE	5.61216
DR = AZ-DR-R9 - SD = AZ-SD8	AstraZeneca regression	2	Neural tune readout	MAE	12.8524
DR = AZ-DR-R9 - SD = AZ-SD8	AstraZeneca regression	2	Sum tune VGAE	MAE	4.36344
DR = AZ-DR-R9 - SD = AZ-SD8	AstraZeneca regression	2	Sum hybrid label	MAE	2.84576
DR = AZ-DR-R9 - SD = AZ-SD8	AstraZeneca regression	2	Neural hybrid label	MAE	5.30509
DR = AZ-DR-R9 - SD = AZ-SD8	AstraZeneca regression	3	Label	MAE	-1.92405
DR = AZ-DR-R9 - SD = AZ-SD8	AstraZeneca regression	3	Sum emb.	MAE	2.19009
DR = AZ-DR-R9 - SD = AZ-SD8	AstraZeneca regression	3	Neural emb.	MAE	2.3899
DR = AZ-DR-R9 - SD = AZ-SD8	AstraZeneca regression	3	Sum pred. label	MAE	3.09047
DR = AZ-DR-R9 - SD = AZ-SD8	AstraZeneca regression	3	Neural pred. label	MAE	-3.23492
DR = AZ-DR-R9 - SD = AZ-SD8	AstraZeneca regression	3	Neural tune readout	MAE	9.20259
DR = AZ-DR-R9 - SD = AZ-SD8	AstraZeneca regression	3	Sum tune VGAE	MAE	-3.16148
DR = AZ-DR-R9 - SD = AZ-SD8	AstraZeneca regression	3	Sum hybrid label	MAE	-1.93121
DR = AZ-DR-R9 - SD = AZ-SD8	AstraZeneca regression	3	Neural hybrid label	MAE	0.00784226
DR = AZ-DR-R9 - SD = AZ-SD8	AstraZeneca regression	4	Label	MAE	1.31779
DR = AZ-DR-R9 - SD = AZ-SD8	AstraZeneca regression	4	Sum emb.	MAE	4.3754
DR = AZ-DR-R9 - SD = AZ-SD8	AstraZeneca regression	4	Neural emb.	MAE	0.967292
DR = AZ-DR-R9 - SD = AZ-SD8	AstraZeneca regression	4	Sum pred. label	MAE	1.0392
DR = AZ-DR-R9 - SD = AZ-SD8	AstraZeneca regression	4	Neural pred. label	MAE	1.70118
DR = AZ-DR-R9 - SD = AZ-SD8	AstraZeneca regression	4	Neural tune readout	MAE	9.79919
DR = AZ-DR-R9 - SD = AZ-SD8	AstraZeneca regression	4	Sum tune VGAE	MAE	3.2115
DR = AZ-DR-R9 - SD = AZ-SD8	AstraZeneca regression	4	Sum hybrid label	MAE	-0.046407
DR = AZ-DR-R9 - SD = AZ-SD8	AstraZeneca regression	4	Neural hybrid label	MAE	2.48567
DR = AZ-DR-R3 - SD = AZ-SD3	AstraZeneca regression	0	Label	MAE	19.411
DR = AZ-DR-R3 - SD = AZ-SD3	AstraZeneca regression	0	Sum emb.	MAE	-1.83856
DR = AZ-DR-R3 - SD = AZ-SD3	AstraZeneca regression	0	Neural emb.	MAE	23.4636
DR = AZ-DR-R3 - SD = AZ-SD3	AstraZeneca regression	0	Sum pred. label	MAE	3.8048
DR = AZ-DR-R3 - SD = AZ-SD3	AstraZeneca regression	0	Neural pred. label	MAE	15.2925
DR = AZ-DR-R3 - SD = AZ-SD3	AstraZeneca regression	0	Neural tune readout	MAE	16.3773
DR = AZ-DR-R3 - SD = AZ-SD3	AstraZeneca regression	0	Sum tune VGAE	MAE	-2.23465
DR = AZ-DR-R3 - SD = AZ-SD3	AstraZeneca regression	0	Sum hybrid label	MAE	-54.0402
DR = AZ-DR-R3 - SD = AZ-SD3	AstraZeneca regression	0	Neural hybrid label	MAE	20.4077
DR = AZ-DR-R3 - SD = AZ-SD3	AstraZeneca regression	1	Label	MAE	19.5817
DR = AZ-DR-R3 - SD = AZ-SD3	AstraZeneca regression	1	Sum emb.	MAE	2.73622
DR = AZ-DR-R3 - SD = AZ-SD3	AstraZeneca regression	1	Neural emb.	MAE	28.2677
DR = AZ-DR-R3 - SD = AZ-SD3	AstraZeneca regression	1	Sum pred. label	MAE	4.7307
DR = AZ-DR-R3 - SD = AZ-SD3	AstraZeneca regression	1	Neural pred. label	MAE	12.6347
DR = AZ-DR-R3 - SD = AZ-SD3	AstraZeneca regression	1	Neural tune readout	MAE	16
DR = AZ-DR-R3 - SD = AZ-SD3	AstraZeneca regression	1	Sum tune VGAE	MAE	-2.42036
DR = AZ-DR-R3 - SD = AZ-SD3	AstraZeneca regression	1	Sum hybrid label	MAE	-45.2565
DR = AZ-DR-R3 - SD = AZ-SD3	AstraZeneca regression	1	Neural hybrid label	MAE	18.6474
DR = AZ-DR-R3 - SD = AZ-SD3	AstraZeneca regression	2	Label	MAE	19.4152
DR = AZ-DR-R3 - SD = AZ-SD3	AstraZeneca regression	2	Sum emb.	MAE	1.74873
DR = AZ-DR-R3 - SD = AZ-SD3	AstraZeneca regression	2	Neural emb.	MAE	26.1587
DR = AZ-DR-R3 - SD = AZ-SD3	AstraZeneca regression	2	Sum pred. label	MAE	4.34251
DR = AZ-DR-R3 - SD = AZ-SD3	AstraZeneca regression	2	Neural pred. label	MAE	15.6443
DR = AZ-DR-R3 - SD = AZ-SD3	AstraZeneca regression	2	Neural tune readout	MAE	17.4166
DR = AZ-DR-R3 - SD = AZ-SD3	AstraZeneca regression	2	Sum tune VGAE	MAE	-1.16466
DR = AZ-DR-R3 - SD = AZ-SD3	AstraZeneca regression	2	Sum hybrid label	MAE	-50.315
DR = AZ-DR-R3 - SD = AZ-SD3	AstraZeneca regression	2	Neural hybrid label	MAE	18.3209
DR = AZ-DR-R3 - SD = AZ-SD3	AstraZeneca regression	3	Label	MAE	23.7927
DR = AZ-DR-R3 - SD = AZ-SD3	AstraZeneca regression	3	Sum emb.	MAE	3.31357
DR = AZ-DR-R3 - SD = AZ-SD3	AstraZeneca regression	3	Neural emb.	MAE	26.606
DR = AZ-DR-R3 - SD = AZ-SD3	AstraZeneca regression	3	Sum pred. label	MAE	9.9644
DR = AZ-DR-R3 - SD = AZ-SD3	AstraZeneca regression	3	Neural pred. label	MAE	23.7764
DR = AZ-DR-R3 - SD = AZ-SD3	AstraZeneca regression	3	Neural tune readout	MAE	19.6124
DR = AZ-DR-R3 - SD = AZ-SD3	AstraZeneca regression	3	Sum tune VGAE	MAE	3.85715
DR = AZ-DR-R3 - SD = AZ-SD3	AstraZeneca regression	3	Sum hybrid label	MAE	-36.2476
DR = AZ-DR-R3 - SD = AZ-SD3	AstraZeneca regression	3	Neural hybrid label	MAE	24.6026
DR = AZ-DR-R3 - SD = AZ-SD3	AstraZeneca regression	4	Label	MAE	18.1466
DR = AZ-DR-R3 - SD = AZ-SD3	AstraZeneca regression	4	Sum emb.	MAE	-2.11548
DR = AZ-DR-R3 - SD = AZ-SD3	AstraZeneca regression	4	Neural emb.	MAE	27.1733
DR = AZ-DR-R3 - SD = AZ-SD3	AstraZeneca regression	4	Sum pred. label	MAE	7.63754
DR = AZ-DR-R3 - SD = AZ-SD3	AstraZeneca regression	4	Neural pred. label	MAE	18.0425
DR = AZ-DR-R3 - SD = AZ-SD3	AstraZeneca regression	4	Neural tune readout	MAE	20.3434
DR = AZ-DR-R3 - SD = AZ-SD3	AstraZeneca regression	4	Sum tune VGAE	MAE	1.36754
DR = AZ-DR-R3 - SD = AZ-SD3	AstraZeneca regression	4	Sum hybrid label	MAE	-49.1542
DR = AZ-DR-R3 - SD = AZ-SD3	AstraZeneca regression	4	Neural hybrid label	MAE	18.4063
DR = AZ-DR-R11 - SD = AZ-SD10	AstraZeneca regression	0	Label	MAE	15.0234
DR = AZ-DR-R11 - SD = AZ-SD10	AstraZeneca regression	0	Sum emb.	MAE	-1.70743
DR = AZ-DR-R11 - SD = AZ-SD10	AstraZeneca regression	0	Neural emb.	MAE	9.61386
DR = AZ-DR-R11 - SD = AZ-SD10	AstraZeneca regression	0	Sum pred. label	MAE	0.772055
DR = AZ-DR-R11 - SD = AZ-SD10	AstraZeneca regression	0	Neural pred. label	MAE	10.7842
DR = AZ-DR-R11 - SD = AZ-SD10	AstraZeneca regression	0	Neural tune readout	MAE	11.3792
DR = AZ-DR-R11 - SD = AZ-SD10	AstraZeneca regression	0	Sum tune VGAE	MAE	-5.40463
DR = AZ-DR-R11 - SD = AZ-SD10	AstraZeneca regression	0	Sum hybrid label	MAE	4.363
DR = AZ-DR-R11 - SD = AZ-SD10	AstraZeneca regression	0	Neural hybrid label	MAE	11.4015
DR = AZ-DR-R11 - SD = AZ-SD10	AstraZeneca regression	1	Label	MAE	7.91465
DR = AZ-DR-R11 - SD = AZ-SD10	AstraZeneca regression	1	Sum emb.	MAE	-11.5632
DR = AZ-DR-R11 - SD = AZ-SD10	AstraZeneca regression	1	Neural emb.	MAE	9.59876
DR = AZ-DR-R11 - SD = AZ-SD10	AstraZeneca regression	1	Sum pred. label	MAE	-0.129045
DR = AZ-DR-R11 - SD = AZ-SD10	AstraZeneca regression	1	Neural pred. label	MAE	6.76561
DR = AZ-DR-R11 - SD = AZ-SD10	AstraZeneca regression	1	Neural tune readout	MAE	11.4222
DR = AZ-DR-R11 - SD = AZ-SD10	AstraZeneca regression	1	Sum tune VGAE	MAE	-13.0749
DR = AZ-DR-R11 - SD = AZ-SD10	AstraZeneca regression	1	Sum hybrid label	MAE	5.0361
DR = AZ-DR-R11 - SD = AZ-SD10	AstraZeneca regression	1	Neural hybrid label	MAE	7.38647
DR = AZ-DR-R11 - SD = AZ-SD10	AstraZeneca regression	2	Label	MAE	17.8613
DR = AZ-DR-R11 - SD = AZ-SD10	AstraZeneca regression	2	Sum emb.	MAE	-2.014
DR = AZ-DR-R11 - SD = AZ-SD10	AstraZeneca regression	2	Neural emb.	MAE	18.2535
DR = AZ-DR-R11 - SD = AZ-SD10	AstraZeneca regression	2	Sum pred. label	MAE	5.83365
DR = AZ-DR-R11 - SD = AZ-SD10	AstraZeneca regression	2	Neural pred. label	MAE	16.6334
DR = AZ-DR-R11 - SD = AZ-SD10	AstraZeneca regression	2	Neural tune readout	MAE	15.6441
DR = AZ-DR-R11 - SD = AZ-SD10	AstraZeneca regression	2	Sum tune VGAE	MAE	-8.16725
DR = AZ-DR-R11 - SD = AZ-SD10	AstraZeneca regression	2	Sum hybrid label	MAE	5.67914
DR = AZ-DR-R11 - SD = AZ-SD10	AstraZeneca regression	2	Neural hybrid label	MAE	13.9595
DR = AZ-DR-R11 - SD = AZ-SD10	AstraZeneca regression	3	Label	MAE	15.7067
DR = AZ-DR-R11 - SD = AZ-SD10	AstraZeneca regression	3	Sum emb.	MAE	-6.45771
DR = AZ-DR-R11 - SD = AZ-SD10	AstraZeneca regression	3	Neural emb.	MAE	7.04568
DR = AZ-DR-R11 - SD = AZ-SD10	AstraZeneca regression	3	Sum pred. label	MAE	-0.324085
DR = AZ-DR-R11 - SD = AZ-SD10	AstraZeneca regression	3	Neural pred. label	MAE	14.2149
DR = AZ-DR-R11 - SD = AZ-SD10	AstraZeneca regression	3	Neural tune readout	MAE	2.39208
DR = AZ-DR-R11 - SD = AZ-SD10	AstraZeneca regression	3	Sum tune VGAE	MAE	-8.14212
DR = AZ-DR-R11 - SD = AZ-SD10	AstraZeneca regression	3	Sum hybrid label	MAE	1.16558
DR = AZ-DR-R11 - SD = AZ-SD10	AstraZeneca regression	3	Neural hybrid label	MAE	8.4117
DR = AZ-DR-R11 - SD = AZ-SD10	AstraZeneca regression	4	Label	MAE	16.0634
DR = AZ-DR-R11 - SD = AZ-SD10	AstraZeneca regression	4	Sum emb.	MAE	1.38188
DR = AZ-DR-R11 - SD = AZ-SD10	AstraZeneca regression	4	Neural emb.	MAE	11.7677
DR = AZ-DR-R11 - SD = AZ-SD10	AstraZeneca regression	4	Sum pred. label	MAE	9.46362
DR = AZ-DR-R11 - SD = AZ-SD10	AstraZeneca regression	4	Neural pred. label	MAE	17.5858
DR = AZ-DR-R11 - SD = AZ-SD10	AstraZeneca regression	4	Neural tune readout	MAE	9.93945
DR = AZ-DR-R11 - SD = AZ-SD10	AstraZeneca regression	4	Sum tune VGAE	MAE	-9.19225
DR = AZ-DR-R11 - SD = AZ-SD10	AstraZeneca regression	4	Sum hybrid label	MAE	10.5649
DR = AZ-DR-R11 - SD = AZ-SD10	AstraZeneca regression	4	Neural hybrid label	MAE	15.2534
DR = AZ-DR-R4 R1 - SD = AZ-SD4	AstraZeneca regression	0	Label	MAE	24.9858
DR = AZ-DR-R4 R1 - SD = AZ-SD4	AstraZeneca regression	0	Sum emb.	MAE	2.6794
DR = AZ-DR-R4 R1 - SD = AZ-SD4	AstraZeneca regression	0	Neural emb.	MAE	24.1083
DR = AZ-DR-R4 R1 - SD = AZ-SD4	AstraZeneca regression	0	Sum pred. label	MAE	-2.79975
DR = AZ-DR-R4 R1 - SD = AZ-SD4	AstraZeneca regression	0	Neural pred. label	MAE	21.8229
DR = AZ-DR-R4 R1 - SD = AZ-SD4	AstraZeneca regression	0	Neural tune readout	MAE	12.0566
DR = AZ-DR-R4 R1 - SD = AZ-SD4	AstraZeneca regression	0	Sum tune VGAE	MAE	0.533856
DR = AZ-DR-R4 R1 - SD = AZ-SD4	AstraZeneca regression	0	Sum hybrid label	MAE	4.50781
DR = AZ-DR-R4 R1 - SD = AZ-SD4	AstraZeneca regression	0	Neural hybrid label	MAE	21.8796
DR = AZ-DR-R4 R1 - SD = AZ-SD4	AstraZeneca regression	1	Label	MAE	36.0073
DR = AZ-DR-R4 R1 - SD = AZ-SD4	AstraZeneca regression	1	Sum emb.	MAE	11.4672
DR = AZ-DR-R4 R1 - SD = AZ-SD4	AstraZeneca regression	1	Neural emb.	MAE	24.1552
DR = AZ-DR-R4 R1 - SD = AZ-SD4	AstraZeneca regression	1	Sum pred. label	MAE	3.68837
DR = AZ-DR-R4 R1 - SD = AZ-SD4	AstraZeneca regression	1	Neural pred. label	MAE	40.2802
DR = AZ-DR-R4 R1 - SD = AZ-SD4	AstraZeneca regression	1	Neural tune readout	MAE	23.1257
DR = AZ-DR-R4 R1 - SD = AZ-SD4	AstraZeneca regression	1	Sum tune VGAE	MAE	3.73139
DR = AZ-DR-R4 R1 - SD = AZ-SD4	AstraZeneca regression	1	Sum hybrid label	MAE	12.7315
DR = AZ-DR-R4 R1 - SD = AZ-SD4	AstraZeneca regression	1	Neural hybrid label	MAE	38.4625
DR = AZ-DR-R4 R1 - SD = AZ-SD4	AstraZeneca regression	2	Label	MAE	14.7855
DR = AZ-DR-R4 R1 - SD = AZ-SD4	AstraZeneca regression	2	Sum emb.	MAE	8.34314
DR = AZ-DR-R4 R1 - SD = AZ-SD4	AstraZeneca regression	2	Neural emb.	MAE	7.78906
DR = AZ-DR-R4 R1 - SD = AZ-SD4	AstraZeneca regression	2	Sum pred. label	MAE	6.01813
DR = AZ-DR-R4 R1 - SD = AZ-SD4	AstraZeneca regression	2	Neural pred. label	MAE	15.1024
DR = AZ-DR-R4 R1 - SD = AZ-SD4	AstraZeneca regression	2	Neural tune readout	MAE	7.35568
DR = AZ-DR-R4 R1 - SD = AZ-SD4	AstraZeneca regression	2	Sum tune VGAE	MAE	-11.838
DR = AZ-DR-R4 R1 - SD = AZ-SD4	AstraZeneca regression	2	Sum hybrid label	MAE	13.3282
DR = AZ-DR-R4 R1 - SD = AZ-SD4	AstraZeneca regression	2	Neural hybrid label	MAE	15.6116
DR = AZ-DR-R4 R1 - SD = AZ-SD4	AstraZeneca regression	3	Label	MAE	31.4379
DR = AZ-DR-R4 R1 - SD = AZ-SD4	AstraZeneca regression	3	Sum emb.	MAE	8.44938
DR = AZ-DR-R4 R1 - SD = AZ-SD4	AstraZeneca regression	3	Neural emb.	MAE	26.8263
DR = AZ-DR-R4 R1 - SD = AZ-SD4	AstraZeneca regression	3	Sum pred. label	MAE	-3.61067
DR = AZ-DR-R4 R1 - SD = AZ-SD4	AstraZeneca regression	3	Neural pred. label	MAE	33.9682
DR = AZ-DR-R4 R1 - SD = AZ-SD4	AstraZeneca regression	3	Neural tune readout	MAE	13.4172
DR = AZ-DR-R4 R1 - SD = AZ-SD4	AstraZeneca regression	3	Sum tune VGAE	MAE	2.54606
DR = AZ-DR-R4 R1 - SD = AZ-SD4	AstraZeneca regression	3	Sum hybrid label	MAE	4.72777
DR = AZ-DR-R4 R1 - SD = AZ-SD4	AstraZeneca regression	3	Neural hybrid label	MAE	33.3214
DR = AZ-DR-R4 R1 - SD = AZ-SD4	AstraZeneca regression	4	Label	MAE	38.2248
DR = AZ-DR-R4 R1 - SD = AZ-SD4	AstraZeneca regression	4	Sum emb.	MAE	2.47926
DR = AZ-DR-R4 R1 - SD = AZ-SD4	AstraZeneca regression	4	Neural emb.	MAE	23.9152
DR = AZ-DR-R4 R1 - SD = AZ-SD4	AstraZeneca regression	4	Sum pred. label	MAE	7.50527
DR = AZ-DR-R4 R1 - SD = AZ-SD4	AstraZeneca regression	4	Neural pred. label	MAE	37.4794
DR = AZ-DR-R4 R1 - SD = AZ-SD4	AstraZeneca regression	4	Neural tune readout	MAE	16.6049
DR = AZ-DR-R4 R1 - SD = AZ-SD4	AstraZeneca regression	4	Sum tune VGAE	MAE	-4.65135
DR = AZ-DR-R4 R1 - SD = AZ-SD4	AstraZeneca regression	4	Sum hybrid label	MAE	-1.14763
DR = AZ-DR-R4 R1 - SD = AZ-SD4	AstraZeneca regression	4	Neural hybrid label	MAE	38.1732
DR = AZ-DR-R8 - SD = AZ-SD7	AstraZeneca regression	0	Label	MAE	13.638
DR = AZ-DR-R8 - SD = AZ-SD7	AstraZeneca regression	0	Sum emb.	MAE	9.08339
DR = AZ-DR-R8 - SD = AZ-SD7	AstraZeneca regression	0	Neural emb.	MAE	22.6822
DR = AZ-DR-R8 - SD = AZ-SD7	AstraZeneca regression	0	Sum pred. label	MAE	15.7536
DR = AZ-DR-R8 - SD = AZ-SD7	AstraZeneca regression	0	Neural pred. label	MAE	14.1822
DR = AZ-DR-R8 - SD = AZ-SD7	AstraZeneca regression	0	Neural tune readout	MAE	24.6222
DR = AZ-DR-R8 - SD = AZ-SD7	AstraZeneca regression	0	Sum tune VGAE	MAE	9.32338
DR = AZ-DR-R8 - SD = AZ-SD7	AstraZeneca regression	0	Sum hybrid label	MAE	0.80542
DR = AZ-DR-R8 - SD = AZ-SD7	AstraZeneca regression	0	Neural hybrid label	MAE	11.0587
DR = AZ-DR-R8 - SD = AZ-SD7	AstraZeneca regression	1	Label	MAE	5.20053
DR = AZ-DR-R8 - SD = AZ-SD7	AstraZeneca regression	1	Sum emb.	MAE	7.41135
DR = AZ-DR-R8 - SD = AZ-SD7	AstraZeneca regression	1	Neural emb.	MAE	17.1508
DR = AZ-DR-R8 - SD = AZ-SD7	AstraZeneca regression	1	Sum pred. label	MAE	11.0974
DR = AZ-DR-R8 - SD = AZ-SD7	AstraZeneca regression	1	Neural pred. label	MAE	7.36652
DR = AZ-DR-R8 - SD = AZ-SD7	AstraZeneca regression	1	Neural tune readout	MAE	23.2382
DR = AZ-DR-R8 - SD = AZ-SD7	AstraZeneca regression	1	Sum tune VGAE	MAE	0.0336754
DR = AZ-DR-R8 - SD = AZ-SD7	AstraZeneca regression	1	Sum hybrid label	MAE	-7.66608
DR = AZ-DR-R8 - SD = AZ-SD7	AstraZeneca regression	1	Neural hybrid label	MAE	5.02151
DR = AZ-DR-R8 - SD = AZ-SD7	AstraZeneca regression	2	Label	MAE	5.19722
DR = AZ-DR-R8 - SD = AZ-SD7	AstraZeneca regression	2	Sum emb.	MAE	1.74215
DR = AZ-DR-R8 - SD = AZ-SD7	AstraZeneca regression	2	Neural emb.	MAE	12.8128
DR = AZ-DR-R8 - SD = AZ-SD7	AstraZeneca regression	2	Sum pred. label	MAE	5.59581
DR = AZ-DR-R8 - SD = AZ-SD7	AstraZeneca regression	2	Neural pred. label	MAE	1.73416
DR = AZ-DR-R8 - SD = AZ-SD7	AstraZeneca regression	2	Neural tune readout	MAE	15.4165
DR = AZ-DR-R8 - SD = AZ-SD7	AstraZeneca regression	2	Sum tune VGAE	MAE	-1.62909
DR = AZ-DR-R8 - SD = AZ-SD7	AstraZeneca regression	2	Sum hybrid label	MAE	-7.91159
DR = AZ-DR-R8 - SD = AZ-SD7	AstraZeneca regression	2	Neural hybrid label	MAE	3.96302
DR = AZ-DR-R8 - SD = AZ-SD7	AstraZeneca regression	3	Label	MAE	-1.66033
DR = AZ-DR-R8 - SD = AZ-SD7	AstraZeneca regression	3	Sum emb.	MAE	-3.67414
DR = AZ-DR-R8 - SD = AZ-SD7	AstraZeneca regression	3	Neural emb.	MAE	9.69348
DR = AZ-DR-R8 - SD = AZ-SD7	AstraZeneca regression	3	Sum pred. label	MAE	3.32905
DR = AZ-DR-R8 - SD = AZ-SD7	AstraZeneca regression	3	Neural pred. label	MAE	1.58338
DR = AZ-DR-R8 - SD = AZ-SD7	AstraZeneca regression	3	Neural tune readout	MAE	19.3423
DR = AZ-DR-R8 - SD = AZ-SD7	AstraZeneca regression	3	Sum tune VGAE	MAE	-2.20704
DR = AZ-DR-R8 - SD = AZ-SD7	AstraZeneca regression	3	Sum hybrid label	MAE	-20.5275
DR = AZ-DR-R8 - SD = AZ-SD7	AstraZeneca regression	3	Neural hybrid label	MAE	3.13996
DR = AZ-DR-R8 - SD = AZ-SD7	AstraZeneca regression	4	Label	MAE	9.6145
DR = AZ-DR-R8 - SD = AZ-SD7	AstraZeneca regression	4	Sum emb.	MAE	2.39795
DR = AZ-DR-R8 - SD = AZ-SD7	AstraZeneca regression	4	Neural emb.	MAE	13.3044
DR = AZ-DR-R8 - SD = AZ-SD7	AstraZeneca regression	4	Sum pred. label	MAE	-3.1705
DR = AZ-DR-R8 - SD = AZ-SD7	AstraZeneca regression	4	Neural pred. label	MAE	-4.41691
DR = AZ-DR-R8 - SD = AZ-SD7	AstraZeneca regression	4	Neural tune readout	MAE	15.2992
DR = AZ-DR-R8 - SD = AZ-SD7	AstraZeneca regression	4	Sum tune VGAE	MAE	-5.058
DR = AZ-DR-R8 - SD = AZ-SD7	AstraZeneca regression	4	Sum hybrid label	MAE	-18.5154
DR = AZ-DR-R8 - SD = AZ-SD7	AstraZeneca regression	4	Neural hybrid label	MAE	12.4668
DR = AZ-DR-R10 - SD = AZ-SD9	AstraZeneca regression	0	Label	MAE	7.59535
DR = AZ-DR-R10 - SD = AZ-SD9	AstraZeneca regression	0	Sum emb.	MAE	3.78405
DR = AZ-DR-R10 - SD = AZ-SD9	AstraZeneca regression	0	Neural emb.	MAE	15.944
DR = AZ-DR-R10 - SD = AZ-SD9	AstraZeneca regression	0	Sum pred. label	MAE	11.6045
DR = AZ-DR-R10 - SD = AZ-SD9	AstraZeneca regression	0	Neural pred. label	MAE	3.43352
DR = AZ-DR-R10 - SD = AZ-SD9	AstraZeneca regression	0	Neural tune readout	MAE	16.067
DR = AZ-DR-R10 - SD = AZ-SD9	AstraZeneca regression	0	Sum tune VGAE	MAE	-14.8535
DR = AZ-DR-R10 - SD = AZ-SD9	AstraZeneca regression	0	Sum hybrid label	MAE	7.773
DR = AZ-DR-R10 - SD = AZ-SD9	AstraZeneca regression	0	Neural hybrid label	MAE	7.89773
DR = AZ-DR-R10 - SD = AZ-SD9	AstraZeneca regression	1	Label	MAE	11.6269
DR = AZ-DR-R10 - SD = AZ-SD9	AstraZeneca regression	1	Sum emb.	MAE	2.9421
DR = AZ-DR-R10 - SD = AZ-SD9	AstraZeneca regression	1	Neural emb.	MAE	10.7441
DR = AZ-DR-R10 - SD = AZ-SD9	AstraZeneca regression	1	Sum pred. label	MAE	-2.69251
DR = AZ-DR-R10 - SD = AZ-SD9	AstraZeneca regression	1	Neural pred. label	MAE	7.76901
DR = AZ-DR-R10 - SD = AZ-SD9	AstraZeneca regression	1	Neural tune readout	MAE	1.04655
DR = AZ-DR-R10 - SD = AZ-SD9	AstraZeneca regression	1	Sum tune VGAE	MAE	-13.857
DR = AZ-DR-R10 - SD = AZ-SD9	AstraZeneca regression	1	Sum hybrid label	MAE	3.22544
DR = AZ-DR-R10 - SD = AZ-SD9	AstraZeneca regression	1	Neural hybrid label	MAE	9.27214
DR = AZ-DR-R10 - SD = AZ-SD9	AstraZeneca regression	2	Label	MAE	8.80479
DR = AZ-DR-R10 - SD = AZ-SD9	AstraZeneca regression	2	Sum emb.	MAE	-2.39774
DR = AZ-DR-R10 - SD = AZ-SD9	AstraZeneca regression	2	Neural emb.	MAE	0.226386
DR = AZ-DR-R10 - SD = AZ-SD9	AstraZeneca regression	2	Sum pred. label	MAE	-3.33733
DR = AZ-DR-R10 - SD = AZ-SD9	AstraZeneca regression	2	Neural pred. label	MAE	6.33148
DR = AZ-DR-R10 - SD = AZ-SD9	AstraZeneca regression	2	Neural tune readout	MAE	-8.93001
DR = AZ-DR-R10 - SD = AZ-SD9	AstraZeneca regression	2	Sum tune VGAE	MAE	-22.6039
DR = AZ-DR-R10 - SD = AZ-SD9	AstraZeneca regression	2	Sum hybrid label	MAE	0.544311
DR = AZ-DR-R10 - SD = AZ-SD9	AstraZeneca regression	2	Neural hybrid label	MAE	4.96938
DR = AZ-DR-R10 - SD = AZ-SD9	AstraZeneca regression	3	Label	MAE	-13.5629
DR = AZ-DR-R10 - SD = AZ-SD9	AstraZeneca regression	3	Sum emb.	MAE	-5.67923
DR = AZ-DR-R10 - SD = AZ-SD9	AstraZeneca regression	3	Neural emb.	MAE	-25.7281
DR = AZ-DR-R10 - SD = AZ-SD9	AstraZeneca regression	3	Sum pred. label	MAE	1.97713
DR = AZ-DR-R10 - SD = AZ-SD9	AstraZeneca regression	3	Neural pred. label	MAE	-1.17231
DR = AZ-DR-R10 - SD = AZ-SD9	AstraZeneca regression	3	Neural tune readout	MAE	-20.1661
DR = AZ-DR-R10 - SD = AZ-SD9	AstraZeneca regression	3	Sum tune VGAE	MAE	-20.1285
DR = AZ-DR-R10 - SD = AZ-SD9	AstraZeneca regression	3	Sum hybrid label	MAE	4.42467
DR = AZ-DR-R10 - SD = AZ-SD9	AstraZeneca regression	3	Neural hybrid label	MAE	2.26864
DR = AZ-DR-R10 - SD = AZ-SD9	AstraZeneca regression	4	Label	MAE	5.07057
DR = AZ-DR-R10 - SD = AZ-SD9	AstraZeneca regression	4	Sum emb.	MAE	11.4585
DR = AZ-DR-R10 - SD = AZ-SD9	AstraZeneca regression	4	Neural emb.	MAE	7.07398
DR = AZ-DR-R10 - SD = AZ-SD9	AstraZeneca regression	4	Sum pred. label	MAE	-11.401
DR = AZ-DR-R10 - SD = AZ-SD9	AstraZeneca regression	4	Neural pred. label	MAE	0.174072
DR = AZ-DR-R10 - SD = AZ-SD9	AstraZeneca regression	4	Neural tune readout	MAE	-17.8823
DR = AZ-DR-R10 - SD = AZ-SD9	AstraZeneca regression	4	Sum tune VGAE	MAE	0.0931253
DR = AZ-DR-R10 - SD = AZ-SD9	AstraZeneca regression	4	Sum hybrid label	MAE	2.58928
DR = AZ-DR-R10 - SD = AZ-SD9	AstraZeneca regression	4	Neural hybrid label	MAE	10.0684
DR = AZ-DR-C1 - SD = AZ-SD13	AstraZeneca classification	0	Label	AUROC	-0.194622
DR = AZ-DR-C1 - SD = AZ-SD13	AstraZeneca classification	0	Sum emb.	AUROC	-0.0255707
DR = AZ-DR-C1 - SD = AZ-SD13	AstraZeneca classification	0	Neural emb.	AUROC	0.90634
DR = AZ-DR-C1 - SD = AZ-SD13	AstraZeneca classification	0	Sum pred. label	AUROC	1.56692
DR = AZ-DR-C1 - SD = AZ-SD13	AstraZeneca classification	0	Neural pred. label	AUROC	-2.30421
DR = AZ-DR-C1 - SD = AZ-SD13	AstraZeneca classification	0	Neural tune readout	AUROC	-1.50015
DR = AZ-DR-C1 - SD = AZ-SD13	AstraZeneca classification	0	Sum tune VGAE	AUROC	-4.60841
DR = AZ-DR-C1 - SD = AZ-SD13	AstraZeneca classification	0	Sum hybrid label	AUROC	-2.41785
DR = AZ-DR-C1 - SD = AZ-SD13	AstraZeneca classification	0	Neural hybrid label	AUROC	-4.73769
DR = AZ-DR-C1 - SD = AZ-SD13	AstraZeneca classification	1	Label	AUROC	0.411333
DR = AZ-DR-C1 - SD = AZ-SD13	AstraZeneca classification	1	Sum emb.	AUROC	0.576635
DR = AZ-DR-C1 - SD = AZ-SD13	AstraZeneca classification	1	Neural emb.	AUROC	-4.04413
DR = AZ-DR-C1 - SD = AZ-SD13	AstraZeneca classification	1	Sum pred. label	AUROC	-2.97159
DR = AZ-DR-C1 - SD = AZ-SD13	AstraZeneca classification	1	Neural pred. label	AUROC	-1.79526
DR = AZ-DR-C1 - SD = AZ-SD13	AstraZeneca classification	1	Neural tune readout	AUROC	-5.36655
DR = AZ-DR-C1 - SD = AZ-SD13	AstraZeneca classification	1	Sum tune VGAE	AUROC	-1.89521
DR = AZ-DR-C1 - SD = AZ-SD13	AstraZeneca classification	1	Sum hybrid label	AUROC	-7.22716
DR = AZ-DR-C1 - SD = AZ-SD13	AstraZeneca classification	1	Neural hybrid label	AUROC	-9.41068
DR = AZ-DR-C1 - SD = AZ-SD13	AstraZeneca classification	2	Label	AUROC	-3.17836
DR = AZ-DR-C1 - SD = AZ-SD13	AstraZeneca classification	2	Sum emb.	AUROC	-1.05616
DR = AZ-DR-C1 - SD = AZ-SD13	AstraZeneca classification	2	Neural emb.	AUROC	2.79341
DR = AZ-DR-C1 - SD = AZ-SD13	AstraZeneca classification	2	Sum pred. label	AUROC	-2.1222
DR = AZ-DR-C1 - SD = AZ-SD13	AstraZeneca classification	2	Neural pred. label	AUROC	-1.62866
DR = AZ-DR-C1 - SD = AZ-SD13	AstraZeneca classification	2	Neural tune readout	AUROC	2.57625
DR = AZ-DR-C1 - SD = AZ-SD13	AstraZeneca classification	2	Sum tune VGAE	AUROC	3.89892
DR = AZ-DR-C1 - SD = AZ-SD13	AstraZeneca classification	2	Sum hybrid label	AUROC	-10.7294
DR = AZ-DR-C1 - SD = AZ-SD13	AstraZeneca classification	2	Neural hybrid label	AUROC	-9.54496
DR = AZ-DR-C1 - SD = AZ-SD13	AstraZeneca classification	3	Label	AUROC	-2.95612
DR = AZ-DR-C1 - SD = AZ-SD13	AstraZeneca classification	3	Sum emb.	AUROC	-1.84758
DR = AZ-DR-C1 - SD = AZ-SD13	AstraZeneca classification	3	Neural emb.	AUROC	1.62587
DR = AZ-DR-C1 - SD = AZ-SD13	AstraZeneca classification	3	Sum pred. label	AUROC	-2.19861
DR = AZ-DR-C1 - SD = AZ-SD13	AstraZeneca classification	3	Neural pred. label	AUROC	-3.59353
DR = AZ-DR-C1 - SD = AZ-SD13	AstraZeneca classification	3	Neural tune readout	AUROC	-1.45035
DR = AZ-DR-C1 - SD = AZ-SD13	AstraZeneca classification	3	Sum tune VGAE	AUROC	-2.59584
DR = AZ-DR-C1 - SD = AZ-SD13	AstraZeneca classification	3	Sum hybrid label	AUROC	-9.52425
DR = AZ-DR-C1 - SD = AZ-SD13	AstraZeneca classification	3	Neural hybrid label	AUROC	-8.22171
DR = AZ-DR-C1 - SD = AZ-SD13	AstraZeneca classification	4	Label	AUROC	-2.16624
DR = AZ-DR-C1 - SD = AZ-SD13	AstraZeneca classification	4	Sum emb.	AUROC	1.27749
DR = AZ-DR-C1 - SD = AZ-SD13	AstraZeneca classification	4	Neural emb.	AUROC	1.9286
DR = AZ-DR-C1 - SD = AZ-SD13	AstraZeneca classification	4	Sum pred. label	AUROC	-2.60443
DR = AZ-DR-C1 - SD = AZ-SD13	AstraZeneca classification	4	Neural pred. label	AUROC	-3.51791
DR = AZ-DR-C1 - SD = AZ-SD13	AstraZeneca classification	4	Neural tune readout	AUROC	-2.40388
DR = AZ-DR-C1 - SD = AZ-SD13	AstraZeneca classification	4	Sum tune VGAE	AUROC	-1.8764
DR = AZ-DR-C1 - SD = AZ-SD13	AstraZeneca classification	4	Sum hybrid label	AUROC	-6.78031
DR = AZ-DR-C1 - SD = AZ-SD13	AstraZeneca classification	4	Neural hybrid label	AUROC	-2.47256
DR = AZ-DR-C2 - SD = AZ-SD14	AstraZeneca classification	0	Label	AUROC	9.73789
DR = AZ-DR-C2 - SD = AZ-SD14	AstraZeneca classification	0	Sum emb.	AUROC	1.94411
DR = AZ-DR-C2 - SD = AZ-SD14	AstraZeneca classification	0	Neural emb.	AUROC	3.62784
DR = AZ-DR-C2 - SD = AZ-SD14	AstraZeneca classification	0	Sum pred. label	AUROC	0.885263
DR = AZ-DR-C2 - SD = AZ-SD14	AstraZeneca classification	0	Neural pred. label	AUROC	3.02031
DR = AZ-DR-C2 - SD = AZ-SD14	AstraZeneca classification	0	Neural tune readout	AUROC	-1.90939
DR = AZ-DR-C2 - SD = AZ-SD14	AstraZeneca classification	0	Sum tune VGAE	AUROC	0.607533
DR = AZ-DR-C2 - SD = AZ-SD14	AstraZeneca classification	0	Sum hybrid label	AUROC	-8.86999
DR = AZ-DR-C2 - SD = AZ-SD14	AstraZeneca classification	0	Neural hybrid label	AUROC	5.31158
DR = AZ-DR-C2 - SD = AZ-SD14	AstraZeneca classification	1	Label	AUROC	16.2471
DR = AZ-DR-C2 - SD = AZ-SD14	AstraZeneca classification	1	Sum emb.	AUROC	-2.15813
DR = AZ-DR-C2 - SD = AZ-SD14	AstraZeneca classification	1	Neural emb.	AUROC	19.6086
DR = AZ-DR-C2 - SD = AZ-SD14	AstraZeneca classification	1	Sum pred. label	AUROC	2.3988
DR = AZ-DR-C2 - SD = AZ-SD14	AstraZeneca classification	1	Neural pred. label	AUROC	24.8402
DR = AZ-DR-C2 - SD = AZ-SD14	AstraZeneca classification	1	Neural tune readout	AUROC	3.84282
DR = AZ-DR-C2 - SD = AZ-SD14	AstraZeneca classification	1	Sum tune VGAE	AUROC	-9.53997
DR = AZ-DR-C2 - SD = AZ-SD14	AstraZeneca classification	1	Sum hybrid label	AUROC	-10.0292
DR = AZ-DR-C2 - SD = AZ-SD14	AstraZeneca classification	1	Neural hybrid label	AUROC	16.7522
DR = AZ-DR-C2 - SD = AZ-SD14	AstraZeneca classification	2	Label	AUROC	22.0039
DR = AZ-DR-C2 - SD = AZ-SD14	AstraZeneca classification	2	Sum emb.	AUROC	8.86004
DR = AZ-DR-C2 - SD = AZ-SD14	AstraZeneca classification	2	Neural emb.	AUROC	23.0489
DR = AZ-DR-C2 - SD = AZ-SD14	AstraZeneca classification	2	Sum pred. label	AUROC	6.84477
DR = AZ-DR-C2 - SD = AZ-SD14	AstraZeneca classification	2	Neural pred. label	AUROC	22.917
DR = AZ-DR-C2 - SD = AZ-SD14	AstraZeneca classification	2	Neural tune readout	AUROC	7.71151
DR = AZ-DR-C2 - SD = AZ-SD14	AstraZeneca classification	2	Sum tune VGAE	AUROC	0.292481
DR = AZ-DR-C2 - SD = AZ-SD14	AstraZeneca classification	2	Sum hybrid label	AUROC	-0.884577
DR = AZ-DR-C2 - SD = AZ-SD14	AstraZeneca classification	2	Neural hybrid label	AUROC	15.6299
DR = AZ-DR-C2 - SD = AZ-SD14	AstraZeneca classification	3	Label	AUROC	16.4353
DR = AZ-DR-C2 - SD = AZ-SD14	AstraZeneca classification	3	Sum emb.	AUROC	-0.458697
DR = AZ-DR-C2 - SD = AZ-SD14	AstraZeneca classification	3	Neural emb.	AUROC	24.9089
DR = AZ-DR-C2 - SD = AZ-SD14	AstraZeneca classification	3	Sum pred. label	AUROC	9.06745
DR = AZ-DR-C2 - SD = AZ-SD14	AstraZeneca classification	3	Neural pred. label	AUROC	18.7697
DR = AZ-DR-C2 - SD = AZ-SD14	AstraZeneca classification	3	Neural tune readout	AUROC	3.53442
DR = AZ-DR-C2 - SD = AZ-SD14	AstraZeneca classification	3	Sum tune VGAE	AUROC	-6.35623
DR = AZ-DR-C2 - SD = AZ-SD14	AstraZeneca classification	3	Sum hybrid label	AUROC	-7.27362
DR = AZ-DR-C2 - SD = AZ-SD14	AstraZeneca classification	3	Neural hybrid label	AUROC	18.1349
DR = AZ-DR-C2 - SD = AZ-SD14	AstraZeneca classification	4	Label	AUROC	18.3153
DR = AZ-DR-C2 - SD = AZ-SD14	AstraZeneca classification	4	Sum emb.	AUROC	4.10579
DR = AZ-DR-C2 - SD = AZ-SD14	AstraZeneca classification	4	Neural emb.	AUROC	21.6065
DR = AZ-DR-C2 - SD = AZ-SD14	AstraZeneca classification	4	Sum pred. label	AUROC	6.18425
DR = AZ-DR-C2 - SD = AZ-SD14	AstraZeneca classification	4	Neural pred. label	AUROC	22.6841
DR = AZ-DR-C2 - SD = AZ-SD14	AstraZeneca classification	4	Neural tune readout	AUROC	22.3444
DR = AZ-DR-C2 - SD = AZ-SD14	AstraZeneca classification	4	Sum tune VGAE	AUROC	11.079
DR = AZ-DR-C2 - SD = AZ-SD14	AstraZeneca classification	4	Sum hybrid label	AUROC	1.72283
DR = AZ-DR-C2 - SD = AZ-SD14	AstraZeneca classification	4	Neural hybrid label	AUROC	29.5965
AID624326-602261	PubChem regression	0	Label	MAE	18.0465
AID624326-602261	PubChem regression	0	Sum emb.	MAE	-0.587833
AID624326-602261	PubChem regression	0	Neural emb.	MAE	22.923
AID624326-602261	PubChem regression	0	Sum pred. label	MAE	0.909784
AID624326-602261	PubChem regression	0	Neural pred. label	MAE	18.6363
AID624326-602261	PubChem regression	0	Neural tune readout	MAE	5.21383
AID624326-602261	PubChem regression	0	Sum tune VGAE	MAE	6.67215
AID624326-602261	PubChem regression	0	Sum hybrid label	MAE	-117.027
AID624326-602261	PubChem regression	0	Neural hybrid label	MAE	17.2059
AID624326-602261	PubChem regression	1	Label	MAE	27.643
AID624326-602261	PubChem regression	1	Sum emb.	MAE	-4.33986
AID624326-602261	PubChem regression	1	Neural emb.	MAE	15.5051
AID624326-602261	PubChem regression	1	Sum pred. label	MAE	6.95394
AID624326-602261	PubChem regression	1	Neural pred. label	MAE	23.4101
AID624326-602261	PubChem regression	1	Neural tune readout	MAE	6.64103
AID624326-602261	PubChem regression	1	Sum tune VGAE	MAE	3.13094
AID624326-602261	PubChem regression	1	Sum hybrid label	MAE	-116.673
AID624326-602261	PubChem regression	1	Neural hybrid label	MAE	21.3523
AID624326-602261	PubChem regression	2	Label	MAE	13.7068
AID624326-602261	PubChem regression	2	Sum emb.	MAE	-0.588713
AID624326-602261	PubChem regression	2	Neural emb.	MAE	3.61642
AID624326-602261	PubChem regression	2	Sum pred. label	MAE	-4.10403
AID624326-602261	PubChem regression	2	Neural pred. label	MAE	10.3907
AID624326-602261	PubChem regression	2	Neural tune readout	MAE	7.20244
AID624326-602261	PubChem regression	2	Sum tune VGAE	MAE	-8.1523
AID624326-602261	PubChem regression	2	Sum hybrid label	MAE	-145.579
AID624326-602261	PubChem regression	2	Neural hybrid label	MAE	6.49171
AID624326-602261	PubChem regression	3	Label	MAE	28.7724
AID624326-602261	PubChem regression	3	Sum emb.	MAE	-0.694639
AID624326-602261	PubChem regression	3	Neural emb.	MAE	28.4279
AID624326-602261	PubChem regression	3	Sum pred. label	MAE	7.66758
AID624326-602261	PubChem regression	3	Neural pred. label	MAE	29.1585
AID624326-602261	PubChem regression	3	Neural tune readout	MAE	11.8129
AID624326-602261	PubChem regression	3	Sum tune VGAE	MAE	-3.06998
AID624326-602261	PubChem regression	3	Sum hybrid label	MAE	-138.588
AID624326-602261	PubChem regression	3	Neural hybrid label	MAE	28.3158
AID624326-602261	PubChem regression	4	Label	MAE	21.5374
AID624326-602261	PubChem regression	4	Sum emb.	MAE	-5.12589
AID624326-602261	PubChem regression	4	Neural emb.	MAE	12.775
AID624326-602261	PubChem regression	4	Sum pred. label	MAE	3.68576
AID624326-602261	PubChem regression	4	Neural pred. label	MAE	18.8189
AID624326-602261	PubChem regression	4	Neural tune readout	MAE	12.6024
AID624326-602261	PubChem regression	4	Sum tune VGAE	MAE	5.17254
AID624326-602261	PubChem regression	4	Sum hybrid label	MAE	-122.355
AID624326-602261	PubChem regression	4	Neural hybrid label	MAE	21.5987
AID493155-485273	PubChem regression	0	Label	MAE	20.7362
AID493155-485273	PubChem regression	0	Sum emb.	MAE	-8.14848
AID493155-485273	PubChem regression	0	Neural emb.	MAE	16.6253
AID493155-485273	PubChem regression	0	Sum pred. label	MAE	-0.810869
AID493155-485273	PubChem regression	0	Neural pred. label	MAE	12.8911
AID493155-485273	PubChem regression	0	Neural tune readout	MAE	9.69863
AID493155-485273	PubChem regression	0	Sum tune VGAE	MAE	-11.8634
AID493155-485273	PubChem regression	0	Sum hybrid label	MAE	6.12702
AID493155-485273	PubChem regression	0	Neural hybrid label	MAE	19.1575
AID493155-485273	PubChem regression	1	Label	MAE	17.5127
AID493155-485273	PubChem regression	1	Sum emb.	MAE	-5.15261
AID493155-485273	PubChem regression	1	Neural emb.	MAE	-1.91631
AID493155-485273	PubChem regression	1	Sum pred. label	MAE	-6.15331
AID493155-485273	PubChem regression	1	Neural pred. label	MAE	3.92453
AID493155-485273	PubChem regression	1	Neural tune readout	MAE	8.3579
AID493155-485273	PubChem regression	1	Sum tune VGAE	MAE	-16.675
AID493155-485273	PubChem regression	1	Sum hybrid label	MAE	-1.65859
AID493155-485273	PubChem regression	1	Neural hybrid label	MAE	6.04483
AID493155-485273	PubChem regression	2	Label	MAE	30.3965
AID493155-485273	PubChem regression	2	Sum emb.	MAE	3.16711
AID493155-485273	PubChem regression	2	Neural emb.	MAE	11.9992
AID493155-485273	PubChem regression	2	Sum pred. label	MAE	6.89564
AID493155-485273	PubChem regression	2	Neural pred. label	MAE	24.0083
AID493155-485273	PubChem regression	2	Neural tune readout	MAE	16.6311
AID493155-485273	PubChem regression	2	Sum tune VGAE	MAE	-4.59994
AID493155-485273	PubChem regression	2	Sum hybrid label	MAE	-4.23191
AID493155-485273	PubChem regression	2	Neural hybrid label	MAE	27.8727
AID493155-485273	PubChem regression	3	Label	MAE	19.7664
AID493155-485273	PubChem regression	3	Sum emb.	MAE	4.49774
AID493155-485273	PubChem regression	3	Neural emb.	MAE	20.6672
AID493155-485273	PubChem regression	3	Sum pred. label	MAE	4.16934
AID493155-485273	PubChem regression	3	Neural pred. label	MAE	20.6604
AID493155-485273	PubChem regression	3	Neural tune readout	MAE	19.5475
AID493155-485273	PubChem regression	3	Sum tune VGAE	MAE	-8.14097
AID493155-485273	PubChem regression	3	Sum hybrid label	MAE	5.94614
AID493155-485273	PubChem regression	3	Neural hybrid label	MAE	20.4614
AID493155-485273	PubChem regression	4	Label	MAE	35.0923
AID493155-485273	PubChem regression	4	Sum emb.	MAE	-2.42347
AID493155-485273	PubChem regression	4	Neural emb.	MAE	32.8758
AID493155-485273	PubChem regression	4	Sum pred. label	MAE	12.924
AID493155-485273	PubChem regression	4	Neural pred. label	MAE	27.329
AID493155-485273	PubChem regression	4	Neural tune readout	MAE	19.8419
AID493155-485273	PubChem regression	4	Sum tune VGAE	MAE	-3.74026
AID493155-485273	PubChem regression	4	Sum hybrid label	MAE	16.0347
AID493155-485273	PubChem regression	4	Neural hybrid label	MAE	31.1224
AID624330	PubChem regression	0	Label	MAE	22.9136
AID624330	PubChem regression	0	Sum emb.	MAE	8.48433
AID624330	PubChem regression	0	Neural emb.	MAE	17.9181
AID624330	PubChem regression	0	Sum pred. label	MAE	10.8499
AID624330	PubChem regression	0	Neural pred. label	MAE	20.0535
AID624330	PubChem regression	0	Neural tune readout	MAE	14.6365
AID624330	PubChem regression	0	Sum tune VGAE	MAE	2.57203
AID624330	PubChem regression	0	Sum hybrid label	MAE	-17.6505
AID624330	PubChem regression	0	Neural hybrid label	MAE	21.4033
AID624330	PubChem regression	1	Label	MAE	15.8767
AID624330	PubChem regression	1	Sum emb.	MAE	2.45062
AID624330	PubChem regression	1	Neural emb.	MAE	21.0203
AID624330	PubChem regression	1	Sum pred. label	MAE	3.56215
AID624330	PubChem regression	1	Neural pred. label	MAE	14.5266
AID624330	PubChem regression	1	Neural tune readout	MAE	21.7225
AID624330	PubChem regression	1	Sum tune VGAE	MAE	6.51254
AID624330	PubChem regression	1	Sum hybrid label	MAE	-28.9713
AID624330	PubChem regression	1	Neural hybrid label	MAE	12.1384
AID624330	PubChem regression	2	Label	MAE	15.9636
AID624330	PubChem regression	2	Sum emb.	MAE	8.71072
AID624330	PubChem regression	2	Neural emb.	MAE	23.0677
AID624330	PubChem regression	2	Sum pred. label	MAE	6.62219
AID624330	PubChem regression	2	Neural pred. label	MAE	17.2483
AID624330	PubChem regression	2	Neural tune readout	MAE	17.9658
AID624330	PubChem regression	2	Sum tune VGAE	MAE	3.44243
AID624330	PubChem regression	2	Sum hybrid label	MAE	-26.2642
AID624330	PubChem regression	2	Neural hybrid label	MAE	14.7549
AID624330	PubChem regression	3	Label	MAE	22.883
AID624330	PubChem regression	3	Sum emb.	MAE	8.42552
AID624330	PubChem regression	3	Neural emb.	MAE	29.5763
AID624330	PubChem regression	3	Sum pred. label	MAE	11.6116
AID624330	PubChem regression	3	Neural pred. label	MAE	21.0135
AID624330	PubChem regression	3	Neural tune readout	MAE	11.6435
AID624330	PubChem regression	3	Sum tune VGAE	MAE	1.31493
AID624330	PubChem regression	3	Sum hybrid label	MAE	-5.05162
AID624330	PubChem regression	3	Neural hybrid label	MAE	26.0154
AID624330	PubChem regression	4	Label	MAE	17.016
AID624330	PubChem regression	4	Sum emb.	MAE	10.7468
AID624330	PubChem regression	4	Neural emb.	MAE	24.483
AID624330	PubChem regression	4	Sum pred. label	MAE	7.03391
AID624330	PubChem regression	4	Neural pred. label	MAE	13.7346
AID624330	PubChem regression	4	Neural tune readout	MAE	10.4405
AID624330	PubChem regression	4	Sum tune VGAE	MAE	-1.27301
AID624330	PubChem regression	4	Sum hybrid label	MAE	-9.81621
AID624330	PubChem regression	4	Neural hybrid label	MAE	15.8015
AID687027-652154	PubChem regression	0	Label	MAE	5.93889
AID687027-652154	PubChem regression	0	Sum emb.	MAE	1.80417
AID687027-652154	PubChem regression	0	Neural emb.	MAE	8.7231
AID687027-652154	PubChem regression	0	Sum pred. label	MAE	2.14015
AID687027-652154	PubChem regression	0	Neural pred. label	MAE	0.913546
AID687027-652154	PubChem regression	0	Neural tune readout	MAE	15.3897
AID687027-652154	PubChem regression	0	Sum tune VGAE	MAE	3.77259
AID687027-652154	PubChem regression	0	Sum hybrid label	MAE	-14.7508
AID687027-652154	PubChem regression	0	Neural hybrid label	MAE	3.70062
AID687027-652154	PubChem regression	1	Label	MAE	10.794
AID687027-652154	PubChem regression	1	Sum emb.	MAE	6.15329
AID687027-652154	PubChem regression	1	Neural emb.	MAE	6.77206
AID687027-652154	PubChem regression	1	Sum pred. label	MAE	0.980388
AID687027-652154	PubChem regression	1	Neural pred. label	MAE	6.53285
AID687027-652154	PubChem regression	1	Neural tune readout	MAE	8.49569
AID687027-652154	PubChem regression	1	Sum tune VGAE	MAE	3.73992
AID687027-652154	PubChem regression	1	Sum hybrid label	MAE	-26.369
AID687027-652154	PubChem regression	1	Neural hybrid label	MAE	8.34032
AID687027-652154	PubChem regression	2	Label	MAE	4.26612
AID687027-652154	PubChem regression	2	Sum emb.	MAE	6.84744
AID687027-652154	PubChem regression	2	Neural emb.	MAE	3.54004
AID687027-652154	PubChem regression	2	Sum pred. label	MAE	8.61466
AID687027-652154	PubChem regression	2	Neural pred. label	MAE	3.24239
AID687027-652154	PubChem regression	2	Neural tune readout	MAE	20.7521
AID687027-652154	PubChem regression	2	Sum tune VGAE	MAE	-0.591681
AID687027-652154	PubChem regression	2	Sum hybrid label	MAE	-18.0505
AID687027-652154	PubChem regression	2	Neural hybrid label	MAE	2.51898
AID687027-652154	PubChem regression	3	Label	MAE	4.04476
AID687027-652154	PubChem regression	3	Sum emb.	MAE	4.602
AID687027-652154	PubChem regression	3	Neural emb.	MAE	-5.82715
AID687027-652154	PubChem regression	3	Sum pred. label	MAE	0.915849
AID687027-652154	PubChem regression	3	Neural pred. label	MAE	5.35213
AID687027-652154	PubChem regression	3	Neural tune readout	MAE	1.86363
AID687027-652154	PubChem regression	3	Sum tune VGAE	MAE	-1.82036
AID687027-652154	PubChem regression	3	Sum hybrid label	MAE	-27.053
AID687027-652154	PubChem regression	3	Neural hybrid label	MAE	5.15525
AID687027-652154	PubChem regression	4	Label	MAE	7.31765
AID687027-652154	PubChem regression	4	Sum emb.	MAE	1.71492
AID687027-652154	PubChem regression	4	Neural emb.	MAE	7.54108
AID687027-652154	PubChem regression	4	Sum pred. label	MAE	9.78341
AID687027-652154	PubChem regression	4	Neural pred. label	MAE	9.86032
AID687027-652154	PubChem regression	4	Neural tune readout	MAE	7.25902
AID687027-652154	PubChem regression	4	Sum tune VGAE	MAE	12.482
AID687027-652154	PubChem regression	4	Sum hybrid label	MAE	-28.48
AID687027-652154	PubChem regression	4	Neural hybrid label	MAE	9.69851
AID1465	PubChem regression	0	Label	MAE	-24.0652
AID1465	PubChem regression	0	Sum emb.	MAE	-29.1191
AID1465	PubChem regression	0	Neural emb.	MAE	-20.4636
AID1465	PubChem regression	0	Sum pred. label	MAE	-24.6389
AID1465	PubChem regression	0	Neural pred. label	MAE	-27.2967
AID1465	PubChem regression	0	Neural tune readout	MAE	5.28556
AID1465	PubChem regression	0	Sum tune VGAE	MAE	-22.3582
AID1465	PubChem regression	0	Sum hybrid label	MAE	-24.4883
AID1465	PubChem regression	0	Neural hybrid label	MAE	-24.0686
AID1465	PubChem regression	1	Label	MAE	8.38803
AID1465	PubChem regression	1	Sum emb.	MAE	22.8284
AID1465	PubChem regression	1	Neural emb.	MAE	2.32205
AID1465	PubChem regression	1	Sum pred. label	MAE	11.0368
AID1465	PubChem regression	1	Neural pred. label	MAE	9.23052
AID1465	PubChem regression	1	Neural tune readout	MAE	-2.16433
AID1465	PubChem regression	1	Sum tune VGAE	MAE	2.7523
AID1465	PubChem regression	1	Sum hybrid label	MAE	8.49051
AID1465	PubChem regression	1	Neural hybrid label	MAE	8.28179
AID1465	PubChem regression	2	Label	MAE	8.67815
AID1465	PubChem regression	2	Sum emb.	MAE	-11.3943
AID1465	PubChem regression	2	Neural emb.	MAE	9.08768
AID1465	PubChem regression	2	Sum pred. label	MAE	11.8752
AID1465	PubChem regression	2	Neural pred. label	MAE	7.94232
AID1465	PubChem regression	2	Neural tune readout	MAE	-86.606
AID1465	PubChem regression	2	Sum tune VGAE	MAE	-13.1022
AID1465	PubChem regression	2	Sum hybrid label	MAE	8.53361
AID1465	PubChem regression	2	Neural hybrid label	MAE	8.59918
AID1465	PubChem regression	3	Label	MAE	7.57255
AID1465	PubChem regression	3	Sum emb.	MAE	-3.99338
AID1465	PubChem regression	3	Neural emb.	MAE	11.2534
AID1465	PubChem regression	3	Sum pred. label	MAE	8.72166
AID1465	PubChem regression	3	Neural pred. label	MAE	4.87868
AID1465	PubChem regression	3	Neural tune readout	MAE	3.57312
AID1465	PubChem regression	3	Sum tune VGAE	MAE	-12.8865
AID1465	PubChem regression	3	Sum hybrid label	MAE	7.0007
AID1465	PubChem regression	3	Neural hybrid label	MAE	7.18973
AID1465	PubChem regression	4	Label	MAE	5.94159
AID1465	PubChem regression	4	Sum emb.	MAE	20.3937
AID1465	PubChem regression	4	Neural emb.	MAE	6.37886
AID1465	PubChem regression	4	Sum pred. label	MAE	8.687
AID1465	PubChem regression	4	Neural pred. label	MAE	10.1236
AID1465	PubChem regression	4	Neural tune readout	MAE	-4.18967
AID1465	PubChem regression	4	Sum tune VGAE	MAE	0.934786
AID1465	PubChem regression	4	Sum hybrid label	MAE	5.68282
AID1465	PubChem regression	4	Neural hybrid label	MAE	5.87419
AID1949	PubChem regression	0	Label	MAE	-2.35221
AID1949	PubChem regression	0	Sum emb.	MAE	1.40927
AID1949	PubChem regression	0	Neural emb.	MAE	-0.807409
AID1949	PubChem regression	0	Sum pred. label	MAE	-1.27102
AID1949	PubChem regression	0	Neural pred. label	MAE	-4.39062
AID1949	PubChem regression	0	Neural tune readout	MAE	6.19434
AID1949	PubChem regression	0	Sum tune VGAE	MAE	1.40162
AID1949	PubChem regression	0	Sum hybrid label	MAE	-16.5111
AID1949	PubChem regression	0	Neural hybrid label	MAE	-6.58604
AID1949	PubChem regression	1	Label	MAE	7.9232
AID1949	PubChem regression	1	Sum emb.	MAE	4.36456
AID1949	PubChem regression	1	Neural emb.	MAE	1.08654
AID1949	PubChem regression	1	Sum pred. label	MAE	0.974943
AID1949	PubChem regression	1	Neural pred. label	MAE	6.09232
AID1949	PubChem regression	1	Neural tune readout	MAE	3.67606
AID1949	PubChem regression	1	Sum tune VGAE	MAE	-6.79434
AID1949	PubChem regression	1	Sum hybrid label	MAE	-12.1601
AID1949	PubChem regression	1	Neural hybrid label	MAE	4.2668
AID1949	PubChem regression	2	Label	MAE	-0.595379
AID1949	PubChem regression	2	Sum emb.	MAE	-2.94947
AID1949	PubChem regression	2	Neural emb.	MAE	-2.43924
AID1949	PubChem regression	2	Sum pred. label	MAE	-5.44952
AID1949	PubChem regression	2	Neural pred. label	MAE	-1.9789
AID1949	PubChem regression	2	Neural tune readout	MAE	5.96816
AID1949	PubChem regression	2	Sum tune VGAE	MAE	-8.01162
AID1949	PubChem regression	2	Sum hybrid label	MAE	-28.5619
AID1949	PubChem regression	2	Neural hybrid label	MAE	-1.59401
AID1949	PubChem regression	3	Label	MAE	-0.998413
AID1949	PubChem regression	3	Sum emb.	MAE	-2.016
AID1949	PubChem regression	3	Neural emb.	MAE	4.20551
AID1949	PubChem regression	3	Sum pred. label	MAE	-2.29086
AID1949	PubChem regression	3	Neural pred. label	MAE	0.21899
AID1949	PubChem regression	3	Neural tune readout	MAE	12.6797
AID1949	PubChem regression	3	Sum tune VGAE	MAE	1.30763
AID1949	PubChem regression	3	Sum hybrid label	MAE	-11.1752
AID1949	PubChem regression	3	Neural hybrid label	MAE	-4.41629
AID1949	PubChem regression	4	Label	MAE	-5.86419
AID1949	PubChem regression	4	Sum emb.	MAE	-4.88127
AID1949	PubChem regression	4	Neural emb.	MAE	3.94193
AID1949	PubChem regression	4	Sum pred. label	MAE	-2.87411
AID1949	PubChem regression	4	Neural pred. label	MAE	3.05
AID1949	PubChem regression	4	Neural tune readout	MAE	7.81106
AID1949	PubChem regression	4	Sum tune VGAE	MAE	-7.95922
AID1949	PubChem regression	4	Sum hybrid label	MAE	-8.74519
AID1949	PubChem regression	4	Neural hybrid label	MAE	-7.58531
AID1259375-1259374	PubChem regression	0	Label	MAE	-20.2949
AID1259375-1259374	PubChem regression	0	Sum emb.	MAE	1.35118
AID1259375-1259374	PubChem regression	0	Neural emb.	MAE	2.56552
AID1259375-1259374	PubChem regression	0	Sum pred. label	MAE	-7.39153
AID1259375-1259374	PubChem regression	0	Neural pred. label	MAE	-20.6576
AID1259375-1259374	PubChem regression	0	Neural tune readout	MAE	30.2366
AID1259375-1259374	PubChem regression	0	Sum tune VGAE	MAE	22.322
AID1259375-1259374	PubChem regression	0	Sum hybrid label	MAE	8.33716
AID1259375-1259374	PubChem regression	0	Neural hybrid label	MAE	-15.1116
AID1259375-1259374	PubChem regression	1	Label	MAE	-3.25861
AID1259375-1259374	PubChem regression	1	Sum emb.	MAE	-6.76841
AID1259375-1259374	PubChem regression	1	Neural emb.	MAE	-9.07241
AID1259375-1259374	PubChem regression	1	Sum pred. label	MAE	-8.13307
AID1259375-1259374	PubChem regression	1	Neural pred. label	MAE	-23.8997
AID1259375-1259374	PubChem regression	1	Neural tune readout	MAE	-3.06593
AID1259375-1259374	PubChem regression	1	Sum tune VGAE	MAE	-2.89769
AID1259375-1259374	PubChem regression	1	Sum hybrid label	MAE	-5.18618
AID1259375-1259374	PubChem regression	1	Neural hybrid label	MAE	-5.887
AID1259375-1259374	PubChem regression	2	Label	MAE	-0.0268522
AID1259375-1259374	PubChem regression	2	Sum emb.	MAE	7.02246
AID1259375-1259374	PubChem regression	2	Neural emb.	MAE	8.29569
AID1259375-1259374	PubChem regression	2	Sum pred. label	MAE	-7.36346
AID1259375-1259374	PubChem regression	2	Neural pred. label	MAE	-1.79392
AID1259375-1259374	PubChem regression	2	Neural tune readout	MAE	12.0365
AID1259375-1259374	PubChem regression	2	Sum tune VGAE	MAE	-22.4032
AID1259375-1259374	PubChem regression	2	Sum hybrid label	MAE	-7.04103
AID1259375-1259374	PubChem regression	2	Neural hybrid label	MAE	-3.11245
AID1259375-1259374	PubChem regression	3	Label	MAE	4.82045
AID1259375-1259374	PubChem regression	3	Sum emb.	MAE	7.93646
AID1259375-1259374	PubChem regression	3	Neural emb.	MAE	-0.575167
AID1259375-1259374	PubChem regression	3	Sum pred. label	MAE	8.5789
AID1259375-1259374	PubChem regression	3	Neural pred. label	MAE	-0.0577566
AID1259375-1259374	PubChem regression	3	Neural tune readout	MAE	0.136555
AID1259375-1259374	PubChem regression	3	Sum tune VGAE	MAE	-5.00204
AID1259375-1259374	PubChem regression	3	Sum hybrid label	MAE	-19.2498
AID1259375-1259374	PubChem regression	3	Neural hybrid label	MAE	3.60796
AID1259375-1259374	PubChem regression	4	Label	MAE	-8.89151
AID1259375-1259374	PubChem regression	4	Sum emb.	MAE	10.3118
AID1259375-1259374	PubChem regression	4	Neural emb.	MAE	11.7757
AID1259375-1259374	PubChem regression	4	Sum pred. label	MAE	-4.39441
AID1259375-1259374	PubChem regression	4	Neural pred. label	MAE	-7.34384
AID1259375-1259374	PubChem regression	4	Neural tune readout	MAE	27.2864
AID1259375-1259374	PubChem regression	4	Sum tune VGAE	MAE	19.7226
AID1259375-1259374	PubChem regression	4	Sum hybrid label	MAE	2.32713
AID1259375-1259374	PubChem regression	4	Neural hybrid label	MAE	-10.2266
AID449756-435005	PubChem regression	0	Label	MAE	-4.00724
AID449756-435005	PubChem regression	0	Sum emb.	MAE	8.7709
AID449756-435005	PubChem regression	0	Neural emb.	MAE	19.5626
AID449756-435005	PubChem regression	0	Sum pred. label	MAE	7.92744
AID449756-435005	PubChem regression	0	Neural pred. label	MAE	-2.29278
AID449756-435005	PubChem regression	0	Neural tune readout	MAE	20.3444
AID449756-435005	PubChem regression	0	Sum tune VGAE	MAE	4.74561
AID449756-435005	PubChem regression	0	Sum hybrid label	MAE	-156.799
AID449756-435005	PubChem regression	0	Neural hybrid label	MAE	1.09213
AID449756-435005	PubChem regression	1	Label	MAE	-1.46041
AID449756-435005	PubChem regression	1	Sum emb.	MAE	-9.16067
AID449756-435005	PubChem regression	1	Neural emb.	MAE	6.92376
AID449756-435005	PubChem regression	1	Sum pred. label	MAE	-7.05837
AID449756-435005	PubChem regression	1	Neural pred. label	MAE	-10.4249
AID449756-435005	PubChem regression	1	Neural tune readout	MAE	15.2889
AID449756-435005	PubChem regression	1	Sum tune VGAE	MAE	-3.88688
AID449756-435005	PubChem regression	1	Sum hybrid label	MAE	-213.084
AID449756-435005	PubChem regression	1	Neural hybrid label	MAE	-6.57472
AID449756-435005	PubChem regression	2	Label	MAE	5.57969
AID449756-435005	PubChem regression	2	Sum emb.	MAE	3.79551
AID449756-435005	PubChem regression	2	Neural emb.	MAE	15.3399
AID449756-435005	PubChem regression	2	Sum pred. label	MAE	4.8368
AID449756-435005	PubChem regression	2	Neural pred. label	MAE	12.0675
AID449756-435005	PubChem regression	2	Neural tune readout	MAE	19.3996
AID449756-435005	PubChem regression	2	Sum tune VGAE	MAE	-0.326046
AID449756-435005	PubChem regression	2	Sum hybrid label	MAE	-136.287
AID449756-435005	PubChem regression	2	Neural hybrid label	MAE	4.91148
AID449756-435005	PubChem regression	3	Label	MAE	6.55448
AID449756-435005	PubChem regression	3	Sum emb.	MAE	4.71735
AID449756-435005	PubChem regression	3	Neural emb.	MAE	12.303
AID449756-435005	PubChem regression	3	Sum pred. label	MAE	1.9257
AID449756-435005	PubChem regression	3	Neural pred. label	MAE	11.3125
AID449756-435005	PubChem regression	3	Neural tune readout	MAE	17.4326
AID449756-435005	PubChem regression	3	Sum tune VGAE	MAE	3.07095
AID449756-435005	PubChem regression	3	Sum hybrid label	MAE	-143.253
AID449756-435005	PubChem regression	3	Neural hybrid label	MAE	6.73716
AID449756-435005	PubChem regression	4	Label	MAE	2.28174
AID449756-435005	PubChem regression	4	Sum emb.	MAE	-5.0144
AID449756-435005	PubChem regression	4	Neural emb.	MAE	8.51035
AID449756-435005	PubChem regression	4	Sum pred. label	MAE	-1.40781
AID449756-435005	PubChem regression	4	Neural pred. label	MAE	-3.77033
AID449756-435005	PubChem regression	4	Neural tune readout	MAE	17.8786
AID449756-435005	PubChem regression	4	Sum tune VGAE	MAE	-7.28839
AID449756-435005	PubChem regression	4	Sum hybrid label	MAE	-204.413
AID449756-435005	PubChem regression	4	Neural hybrid label	MAE	2.20349
AID1445	PubChem regression	0	Label	MAE	43.9999
AID1445	PubChem regression	0	Sum emb.	MAE	6.18063
AID1445	PubChem regression	0	Neural emb.	MAE	32.9336
AID1445	PubChem regression	0	Sum pred. label	MAE	1.07387
AID1445	PubChem regression	0	Neural pred. label	MAE	45.153
AID1445	PubChem regression	0	Neural tune readout	MAE	3.9131
AID1445	PubChem regression	0	Sum tune VGAE	MAE	-4.89346
AID1445	PubChem regression	0	Sum hybrid label	MAE	-58.2713
AID1445	PubChem regression	0	Neural hybrid label	MAE	42.2763
AID1445	PubChem regression	1	Label	MAE	39.8379
AID1445	PubChem regression	1	Sum emb.	MAE	7.01601
AID1445	PubChem regression	1	Neural emb.	MAE	32.3836
AID1445	PubChem regression	1	Sum pred. label	MAE	1.92348
AID1445	PubChem regression	1	Neural pred. label	MAE	39.9866
AID1445	PubChem regression	1	Neural tune readout	MAE	11.2586
AID1445	PubChem regression	1	Sum tune VGAE	MAE	2.19043
AID1445	PubChem regression	1	Sum hybrid label	MAE	-37.2925
AID1445	PubChem regression	1	Neural hybrid label	MAE	37.3425
AID1445	PubChem regression	2	Label	MAE	43.7135
AID1445	PubChem regression	2	Sum emb.	MAE	9.25953
AID1445	PubChem regression	2	Neural emb.	MAE	37.5999
AID1445	PubChem regression	2	Sum pred. label	MAE	12.4748
AID1445	PubChem regression	2	Neural pred. label	MAE	47.2534
AID1445	PubChem regression	2	Neural tune readout	MAE	6.53299
AID1445	PubChem regression	2	Sum tune VGAE	MAE	5.70543
AID1445	PubChem regression	2	Sum hybrid label	MAE	-44.814
AID1445	PubChem regression	2	Neural hybrid label	MAE	43.9532
AID1445	PubChem regression	3	Label	MAE	44.6262
AID1445	PubChem regression	3	Sum emb.	MAE	14.116
AID1445	PubChem regression	3	Neural emb.	MAE	40.1898
AID1445	PubChem regression	3	Sum pred. label	MAE	19.2783
AID1445	PubChem regression	3	Neural pred. label	MAE	46.2575
AID1445	PubChem regression	3	Neural tune readout	MAE	20.117
AID1445	PubChem regression	3	Sum tune VGAE	MAE	4.89808
AID1445	PubChem regression	3	Sum hybrid label	MAE	-55.3441
AID1445	PubChem regression	3	Neural hybrid label	MAE	43.2976
AID1445	PubChem regression	4	Label	MAE	54.2186
AID1445	PubChem regression	4	Sum emb.	MAE	1.83279
AID1445	PubChem regression	4	Neural emb.	MAE	44.5544
AID1445	PubChem regression	4	Sum pred. label	MAE	15.1152
AID1445	PubChem regression	4	Neural pred. label	MAE	53.9582
AID1445	PubChem regression	4	Neural tune readout	MAE	30.5073
AID1445	PubChem regression	4	Sum tune VGAE	MAE	12.1084
AID1445	PubChem regression	4	Sum hybrid label	MAE	-43.1343
AID1445	PubChem regression	4	Neural hybrid label	MAE	51.8355
AID1259350-1224905	PubChem regression	0	Label	MAE	6.33835
AID1259350-1224905	PubChem regression	0	Sum emb.	MAE	-1.77419
AID1259350-1224905	PubChem regression	0	Neural emb.	MAE	17.7762
AID1259350-1224905	PubChem regression	0	Sum pred. label	MAE	-3.8991
AID1259350-1224905	PubChem regression	0	Neural pred. label	MAE	7.44024
AID1259350-1224905	PubChem regression	0	Neural tune readout	MAE	15.7535
AID1259350-1224905	PubChem regression	0	Sum tune VGAE	MAE	0.271627
AID1259350-1224905	PubChem regression	0	Sum hybrid label	MAE	-0.930504
AID1259350-1224905	PubChem regression	0	Neural hybrid label	MAE	8.02913
AID1259350-1224905	PubChem regression	1	Label	MAE	24.087
AID1259350-1224905	PubChem regression	1	Sum emb.	MAE	3.44628
AID1259350-1224905	PubChem regression	1	Neural emb.	MAE	26.4714
AID1259350-1224905	PubChem regression	1	Sum pred. label	MAE	10.9116
AID1259350-1224905	PubChem regression	1	Neural pred. label	MAE	22.4391
AID1259350-1224905	PubChem regression	1	Neural tune readout	MAE	18.9973
AID1259350-1224905	PubChem regression	1	Sum tune VGAE	MAE	7.39575
AID1259350-1224905	PubChem regression	1	Sum hybrid label	MAE	12.4744
AID1259350-1224905	PubChem regression	1	Neural hybrid label	MAE	23.2892
AID1259350-1224905	PubChem regression	2	Label	MAE	8.27862
AID1259350-1224905	PubChem regression	2	Sum emb.	MAE	-0.610401
AID1259350-1224905	PubChem regression	2	Neural emb.	MAE	11.9299
AID1259350-1224905	PubChem regression	2	Sum pred. label	MAE	1.5101
AID1259350-1224905	PubChem regression	2	Neural pred. label	MAE	7.26687
AID1259350-1224905	PubChem regression	2	Neural tune readout	MAE	19.4379
AID1259350-1224905	PubChem regression	2	Sum tune VGAE	MAE	6.68668
AID1259350-1224905	PubChem regression	2	Sum hybrid label	MAE	4.60018
AID1259350-1224905	PubChem regression	2	Neural hybrid label	MAE	7.92739
AID1259350-1224905	PubChem regression	3	Label	MAE	-10.6485
AID1259350-1224905	PubChem regression	3	Sum emb.	MAE	-11.3319
AID1259350-1224905	PubChem regression	3	Neural emb.	MAE	-1.15984
AID1259350-1224905	PubChem regression	3	Sum pred. label	MAE	-7.90823
AID1259350-1224905	PubChem regression	3	Neural pred. label	MAE	-2.58511
AID1259350-1224905	PubChem regression	3	Neural tune readout	MAE	12.9679
AID1259350-1224905	PubChem regression	3	Sum tune VGAE	MAE	0.648227
AID1259350-1224905	PubChem regression	3	Sum hybrid label	MAE	-9.03733
AID1259350-1224905	PubChem regression	3	Neural hybrid label	MAE	-10.2813
AID1259350-1224905	PubChem regression	4	Label	MAE	22.7745
AID1259350-1224905	PubChem regression	4	Sum emb.	MAE	1.79769
AID1259350-1224905	PubChem regression	4	Neural emb.	MAE	20.2037
AID1259350-1224905	PubChem regression	4	Sum pred. label	MAE	13.719
AID1259350-1224905	PubChem regression	4	Neural pred. label	MAE	25.0351
AID1259350-1224905	PubChem regression	4	Neural tune readout	MAE	23.0228
AID1259350-1224905	PubChem regression	4	Sum tune VGAE	MAE	7.96292
AID1259350-1224905	PubChem regression	4	Sum hybrid label	MAE	18.4848
AID1259350-1224905	PubChem regression	4	Neural hybrid label	MAE	21.5796
AID720512-652162	PubChem regression	0	Label	MAE	42.474
AID720512-652162	PubChem regression	0	Sum emb.	MAE	-20.3975
AID720512-652162	PubChem regression	0	Neural emb.	MAE	18.0106
AID720512-652162	PubChem regression	0	Sum pred. label	MAE	-4.91469
AID720512-652162	PubChem regression	0	Neural pred. label	MAE	30.6235
AID720512-652162	PubChem regression	0	Neural tune readout	MAE	50.0835
AID720512-652162	PubChem regression	0	Sum tune VGAE	MAE	2.82054
AID720512-652162	PubChem regression	0	Sum hybrid label	MAE	39.0619
AID720512-652162	PubChem regression	0	Neural hybrid label	MAE	31.5434
AID720512-652162	PubChem regression	1	Label	MAE	43.0902
AID720512-652162	PubChem regression	1	Sum emb.	MAE	12.5443
AID720512-652162	PubChem regression	1	Neural emb.	MAE	26.4345
AID720512-652162	PubChem regression	1	Sum pred. label	MAE	8.23847
AID720512-652162	PubChem regression	1	Neural pred. label	MAE	40.8541
AID720512-652162	PubChem regression	1	Neural tune readout	MAE	62.6049
AID720512-652162	PubChem regression	1	Sum tune VGAE	MAE	17.8651
AID720512-652162	PubChem regression	1	Sum hybrid label	MAE	31.9668
AID720512-652162	PubChem regression	1	Neural hybrid label	MAE	40.6443
AID720512-652162	PubChem regression	2	Label	MAE	15.0189
AID720512-652162	PubChem regression	2	Sum emb.	MAE	-43.8826
AID720512-652162	PubChem regression	2	Neural emb.	MAE	8.60699
AID720512-652162	PubChem regression	2	Sum pred. label	MAE	-30.4656
AID720512-652162	PubChem regression	2	Neural pred. label	MAE	19.7914
AID720512-652162	PubChem regression	2	Neural tune readout	MAE	-25.4409
AID720512-652162	PubChem regression	2	Sum tune VGAE	MAE	-20.9756
AID720512-652162	PubChem regression	2	Sum hybrid label	MAE	17.0055
AID720512-652162	PubChem regression	2	Neural hybrid label	MAE	17.9665
AID720512-652162	PubChem regression	3	Label	MAE	5.63886
AID720512-652162	PubChem regression	3	Sum emb.	MAE	-5.85457
AID720512-652162	PubChem regression	3	Neural emb.	MAE	0.91772
AID720512-652162	PubChem regression	3	Sum pred. label	MAE	3.93518
AID720512-652162	PubChem regression	3	Neural pred. label	MAE	11.7893
AID720512-652162	PubChem regression	3	Neural tune readout	MAE	21.2651
AID720512-652162	PubChem regression	3	Sum tune VGAE	MAE	-6.18875
AID720512-652162	PubChem regression	3	Sum hybrid label	MAE	-2.42579
AID720512-652162	PubChem regression	3	Neural hybrid label	MAE	7.42592
AID720512-652162	PubChem regression	4	Label	MAE	13.2528
AID720512-652162	PubChem regression	4	Sum emb.	MAE	-2.4374
AID720512-652162	PubChem regression	4	Neural emb.	MAE	11.9565
AID720512-652162	PubChem regression	4	Sum pred. label	MAE	-8.97206
AID720512-652162	PubChem regression	4	Neural pred. label	MAE	19.1005
AID720512-652162	PubChem regression	4	Neural tune readout	MAE	50.2607
AID720512-652162	PubChem regression	4	Sum tune VGAE	MAE	12.3524
AID720512-652162	PubChem regression	4	Sum hybrid label	MAE	7.1586
AID720512-652162	PubChem regression	4	Neural hybrid label	MAE	12.4747
AID449762	PubChem regression	0	Label	MAE	7.55467
AID449762	PubChem regression	0	Sum emb.	MAE	-0.634095
AID449762	PubChem regression	0	Neural emb.	MAE	0.928426
AID449762	PubChem regression	0	Sum pred. label	MAE	-4.92834
AID449762	PubChem regression	0	Neural pred. label	MAE	4.16081
AID449762	PubChem regression	0	Neural tune readout	MAE	12.2047
AID449762	PubChem regression	0	Sum tune VGAE	MAE	-2.36237
AID449762	PubChem regression	0	Sum hybrid label	MAE	-13.8197
AID449762	PubChem regression	0	Neural hybrid label	MAE	-5.33076
AID449762	PubChem regression	1	Label	MAE	9.68155
AID449762	PubChem regression	1	Sum emb.	MAE	0.249507
AID449762	PubChem regression	1	Neural emb.	MAE	8.60322
AID449762	PubChem regression	1	Sum pred. label	MAE	4.6434
AID449762	PubChem regression	1	Neural pred. label	MAE	5.01972
AID449762	PubChem regression	1	Neural tune readout	MAE	14.2231
AID449762	PubChem regression	1	Sum tune VGAE	MAE	-1.50333
AID449762	PubChem regression	1	Sum hybrid label	MAE	-7.74603
AID449762	PubChem regression	1	Neural hybrid label	MAE	4.36656
AID449762	PubChem regression	2	Label	MAE	7.80476
AID449762	PubChem regression	2	Sum emb.	MAE	3.24333
AID449762	PubChem regression	2	Neural emb.	MAE	5.37431
AID449762	PubChem regression	2	Sum pred. label	MAE	3.38336
AID449762	PubChem regression	2	Neural pred. label	MAE	4.71349
AID449762	PubChem regression	2	Neural tune readout	MAE	15.9767
AID449762	PubChem regression	2	Sum tune VGAE	MAE	2.42772
AID449762	PubChem regression	2	Sum hybrid label	MAE	-9.03859
AID449762	PubChem regression	2	Neural hybrid label	MAE	1.35182
AID449762	PubChem regression	3	Label	MAE	7.39845
AID449762	PubChem regression	3	Sum emb.	MAE	0.247127
AID449762	PubChem regression	3	Neural emb.	MAE	4.74794
AID449762	PubChem regression	3	Sum pred. label	MAE	8.52918
AID449762	PubChem regression	3	Neural pred. label	MAE	0.725871
AID449762	PubChem regression	3	Neural tune readout	MAE	12.6794
AID449762	PubChem regression	3	Sum tune VGAE	MAE	9.49921
AID449762	PubChem regression	3	Sum hybrid label	MAE	-13.9835
AID449762	PubChem regression	3	Neural hybrid label	MAE	2.54794
AID449762	PubChem regression	4	Label	MAE	0.992399
AID449762	PubChem regression	4	Sum emb.	MAE	1.38246
AID449762	PubChem regression	4	Neural emb.	MAE	7.59229
AID449762	PubChem regression	4	Sum pred. label	MAE	11.6083
AID449762	PubChem regression	4	Neural pred. label	MAE	3.33058
AID449762	PubChem regression	4	Neural tune readout	MAE	17.4967
AID449762	PubChem regression	4	Sum tune VGAE	MAE	1.42564
AID449762	PubChem regression	4	Sum hybrid label	MAE	-12.4356
AID449762	PubChem regression	4	Neural hybrid label	MAE	-3.07905
AID1431-873	PubChem regression	0	Label	MAE	5.29006
AID1431-873	PubChem regression	0	Sum emb.	MAE	-16.2711
AID1431-873	PubChem regression	0	Neural emb.	MAE	-10.6071
AID1431-873	PubChem regression	0	Sum pred. label	MAE	-4.76809
AID1431-873	PubChem regression	0	Neural pred. label	MAE	10.9806
AID1431-873	PubChem regression	0	Neural tune readout	MAE	48.8879
AID1431-873	PubChem regression	0	Sum tune VGAE	MAE	-19.2267
AID1431-873	PubChem regression	0	Sum hybrid label	MAE	-93.1768
AID1431-873	PubChem regression	0	Neural hybrid label	MAE	6.27822
AID1431-873	PubChem regression	1	Label	MAE	-3.65256
AID1431-873	PubChem regression	1	Sum emb.	MAE	-20.3731
AID1431-873	PubChem regression	1	Neural emb.	MAE	-15.6026
AID1431-873	PubChem regression	1	Sum pred. label	MAE	-10.0164
AID1431-873	PubChem regression	1	Neural pred. label	MAE	-0.403743
AID1431-873	PubChem regression	1	Neural tune readout	MAE	31.0759
AID1431-873	PubChem regression	1	Sum tune VGAE	MAE	-22.9212
AID1431-873	PubChem regression	1	Sum hybrid label	MAE	-41.055
AID1431-873	PubChem regression	1	Neural hybrid label	MAE	8.2076
AID1431-873	PubChem regression	2	Label	MAE	3.8647
AID1431-873	PubChem regression	2	Sum emb.	MAE	-23.0275
AID1431-873	PubChem regression	2	Neural emb.	MAE	-11.3434
AID1431-873	PubChem regression	2	Sum pred. label	MAE	-11.8427
AID1431-873	PubChem regression	2	Neural pred. label	MAE	-0.151558
AID1431-873	PubChem regression	2	Neural tune readout	MAE	46.875
AID1431-873	PubChem regression	2	Sum tune VGAE	MAE	-18.5315
AID1431-873	PubChem regression	2	Sum hybrid label	MAE	-37.8316
AID1431-873	PubChem regression	2	Neural hybrid label	MAE	11.433
AID1431-873	PubChem regression	3	Label	MAE	18.2231
AID1431-873	PubChem regression	3	Sum emb.	MAE	-13.1333
AID1431-873	PubChem regression	3	Neural emb.	MAE	4.65372
AID1431-873	PubChem regression	3	Sum pred. label	MAE	21.0793
AID1431-873	PubChem regression	3	Neural pred. label	MAE	14.1371
AID1431-873	PubChem regression	3	Neural tune readout	MAE	50.2725
AID1431-873	PubChem regression	3	Sum tune VGAE	MAE	1.60392
AID1431-873	PubChem regression	3	Sum hybrid label	MAE	-8.02234
AID1431-873	PubChem regression	3	Neural hybrid label	MAE	18.2102
AID1431-873	PubChem regression	4	Label	MAE	-7.20905
AID1431-873	PubChem regression	4	Sum emb.	MAE	-24.5496
AID1431-873	PubChem regression	4	Neural emb.	MAE	-2.93237
AID1431-873	PubChem regression	4	Sum pred. label	MAE	-26.9005
AID1431-873	PubChem regression	4	Neural pred. label	MAE	-17.4507
AID1431-873	PubChem regression	4	Neural tune readout	MAE	31.5767
AID1431-873	PubChem regression	4	Sum tune VGAE	MAE	-21.128
AID1431-873	PubChem regression	4	Sum hybrid label	MAE	-48.0727
AID1431-873	PubChem regression	4	Neural hybrid label	MAE	-6.44648
AID504329	PubChem regression	0	Label	MAE	20.5317
AID504329	PubChem regression	0	Sum emb.	MAE	9.29647
AID504329	PubChem regression	0	Neural emb.	MAE	6.41235
AID504329	PubChem regression	0	Sum pred. label	MAE	-3.46309
AID504329	PubChem regression	0	Neural pred. label	MAE	16.4439
AID504329	PubChem regression	0	Neural tune readout	MAE	2.6517
AID504329	PubChem regression	0	Sum tune VGAE	MAE	2.60735
AID504329	PubChem regression	0	Sum hybrid label	MAE	-90.1735
AID504329	PubChem regression	0	Neural hybrid label	MAE	13.161
AID504329	PubChem regression	1	Label	MAE	32.5062
AID504329	PubChem regression	1	Sum emb.	MAE	8.89951
AID504329	PubChem regression	1	Neural emb.	MAE	22.7558
AID504329	PubChem regression	1	Sum pred. label	MAE	14.1578
AID504329	PubChem regression	1	Neural pred. label	MAE	29.8546
AID504329	PubChem regression	1	Neural tune readout	MAE	7.34469
AID504329	PubChem regression	1	Sum tune VGAE	MAE	7.9602
AID504329	PubChem regression	1	Sum hybrid label	MAE	-55.0488
AID504329	PubChem regression	1	Neural hybrid label	MAE	34.0059
AID504329	PubChem regression	2	Label	MAE	23.965
AID504329	PubChem regression	2	Sum emb.	MAE	6.23125
AID504329	PubChem regression	2	Neural emb.	MAE	22.8248
AID504329	PubChem regression	2	Sum pred. label	MAE	8.3473
AID504329	PubChem regression	2	Neural pred. label	MAE	23.0773
AID504329	PubChem regression	2	Neural tune readout	MAE	8.72574
AID504329	PubChem regression	2	Sum tune VGAE	MAE	-0.724574
AID504329	PubChem regression	2	Sum hybrid label	MAE	-20.8059
AID504329	PubChem regression	2	Neural hybrid label	MAE	24.948
AID504329	PubChem regression	3	Label	MAE	27.6291
AID504329	PubChem regression	3	Sum emb.	MAE	7.0526
AID504329	PubChem regression	3	Neural emb.	MAE	24.3044
AID504329	PubChem regression	3	Sum pred. label	MAE	10.0141
AID504329	PubChem regression	3	Neural pred. label	MAE	27.3238
AID504329	PubChem regression	3	Neural tune readout	MAE	16.6611
AID504329	PubChem regression	3	Sum tune VGAE	MAE	16.6075
AID504329	PubChem regression	3	Sum hybrid label	MAE	-32.1196
AID504329	PubChem regression	3	Neural hybrid label	MAE	27.7027
AID504329	PubChem regression	4	Label	MAE	20.584
AID504329	PubChem regression	4	Sum emb.	MAE	4.86248
AID504329	PubChem regression	4	Neural emb.	MAE	20.0453
AID504329	PubChem regression	4	Sum pred. label	MAE	11.515
AID504329	PubChem regression	4	Neural pred. label	MAE	19.9555
AID504329	PubChem regression	4	Neural tune readout	MAE	11.4202
AID504329	PubChem regression	4	Sum tune VGAE	MAE	2.49801
AID504329	PubChem regression	4	Sum hybrid label	MAE	-58.839
AID504329	PubChem regression	4	Neural hybrid label	MAE	17.4137
AID1259418-1259416	PubChem regression	0	Label	MAE	-1.25692
AID1259418-1259416	PubChem regression	0	Sum emb.	MAE	-7.01948
AID1259418-1259416	PubChem regression	0	Neural emb.	MAE	-5.35181
AID1259418-1259416	PubChem regression	0	Sum pred. label	MAE	-6.0975
AID1259418-1259416	PubChem regression	0	Neural pred. label	MAE	-1.62098
AID1259418-1259416	PubChem regression	0	Neural tune readout	MAE	11.0048
AID1259418-1259416	PubChem regression	0	Sum tune VGAE	MAE	-8.64708
AID1259418-1259416	PubChem regression	0	Sum hybrid label	MAE	-2.99699
AID1259418-1259416	PubChem regression	0	Neural hybrid label	MAE	-0.952344
AID1259418-1259416	PubChem regression	1	Label	MAE	6.43899
AID1259418-1259416	PubChem regression	1	Sum emb.	MAE	-9.27212
AID1259418-1259416	PubChem regression	1	Neural emb.	MAE	-12.5229
AID1259418-1259416	PubChem regression	1	Sum pred. label	MAE	-3.22117
AID1259418-1259416	PubChem regression	1	Neural pred. label	MAE	-1.03097
AID1259418-1259416	PubChem regression	1	Neural tune readout	MAE	2.52084
AID1259418-1259416	PubChem regression	1	Sum tune VGAE	MAE	-11.2625
AID1259418-1259416	PubChem regression	1	Sum hybrid label	MAE	-9.7058
AID1259418-1259416	PubChem regression	1	Neural hybrid label	MAE	3.94524
AID1259418-1259416	PubChem regression	2	Label	MAE	8.87698
AID1259418-1259416	PubChem regression	2	Sum emb.	MAE	-0.200768
AID1259418-1259416	PubChem regression	2	Neural emb.	MAE	-0.939445
AID1259418-1259416	PubChem regression	2	Sum pred. label	MAE	3.2227
AID1259418-1259416	PubChem regression	2	Neural pred. label	MAE	5.01343
AID1259418-1259416	PubChem regression	2	Neural tune readout	MAE	17.3084
AID1259418-1259416	PubChem regression	2	Sum tune VGAE	MAE	-7.02816
AID1259418-1259416	PubChem regression	2	Sum hybrid label	MAE	0.505454
AID1259418-1259416	PubChem regression	2	Neural hybrid label	MAE	7.25541
AID1259418-1259416	PubChem regression	3	Label	MAE	-8.98493
AID1259418-1259416	PubChem regression	3	Sum emb.	MAE	-4.33418
AID1259418-1259416	PubChem regression	3	Neural emb.	MAE	-10.6919
AID1259418-1259416	PubChem regression	3	Sum pred. label	MAE	-14.4504
AID1259418-1259416	PubChem regression	3	Neural pred. label	MAE	-12.5265
AID1259418-1259416	PubChem regression	3	Neural tune readout	MAE	5.98005
AID1259418-1259416	PubChem regression	3	Sum tune VGAE	MAE	-9.73815
AID1259418-1259416	PubChem regression	3	Sum hybrid label	MAE	-5.94994
AID1259418-1259416	PubChem regression	3	Neural hybrid label	MAE	-7.12042
AID1259418-1259416	PubChem regression	4	Label	MAE	2.94672
AID1259418-1259416	PubChem regression	4	Sum emb.	MAE	-4.3619
AID1259418-1259416	PubChem regression	4	Neural emb.	MAE	-3.09226
AID1259418-1259416	PubChem regression	4	Sum pred. label	MAE	2.04456
AID1259418-1259416	PubChem regression	4	Neural pred. label	MAE	2.505
AID1259418-1259416	PubChem regression	4	Neural tune readout	MAE	10.2083
AID1259418-1259416	PubChem regression	4	Sum tune VGAE	MAE	-12.9032
AID1259418-1259416	PubChem regression	4	Sum hybrid label	MAE	-3.22972
AID1259418-1259416	PubChem regression	4	Neural hybrid label	MAE	1.73109
AID2382-2098	PubChem regression	0	Label	MAE	10.851
AID2382-2098	PubChem regression	0	Sum emb.	MAE	2.33197
AID2382-2098	PubChem regression	0	Neural emb.	MAE	10.254
AID2382-2098	PubChem regression	0	Sum pred. label	MAE	5.96668
AID2382-2098	PubChem regression	0	Neural pred. label	MAE	12.0161
AID2382-2098	PubChem regression	0	Neural tune readout	MAE	27.7883
AID2382-2098	PubChem regression	0	Sum tune VGAE	MAE	4.61198
AID2382-2098	PubChem regression	0	Sum hybrid label	MAE	8.91356
AID2382-2098	PubChem regression	0	Neural hybrid label	MAE	8.45395
AID2382-2098	PubChem regression	1	Label	MAE	7.3157
AID2382-2098	PubChem regression	1	Sum emb.	MAE	0.887218
AID2382-2098	PubChem regression	1	Neural emb.	MAE	4.07377
AID2382-2098	PubChem regression	1	Sum pred. label	MAE	0.150452
AID2382-2098	PubChem regression	1	Neural pred. label	MAE	6.50757
AID2382-2098	PubChem regression	1	Neural tune readout	MAE	16.1526
AID2382-2098	PubChem regression	1	Sum tune VGAE	MAE	-7.08369
AID2382-2098	PubChem regression	1	Sum hybrid label	MAE	-9.32584
AID2382-2098	PubChem regression	1	Neural hybrid label	MAE	5.17223
AID2382-2098	PubChem regression	2	Label	MAE	1.11142
AID2382-2098	PubChem regression	2	Sum emb.	MAE	-4.78088
AID2382-2098	PubChem regression	2	Neural emb.	MAE	7.21384
AID2382-2098	PubChem regression	2	Sum pred. label	MAE	-1.16087
AID2382-2098	PubChem regression	2	Neural pred. label	MAE	-0.0999003
AID2382-2098	PubChem regression	2	Neural tune readout	MAE	22.4592
AID2382-2098	PubChem regression	2	Sum tune VGAE	MAE	-2.22698
AID2382-2098	PubChem regression	2	Sum hybrid label	MAE	-3.03398
AID2382-2098	PubChem regression	2	Neural hybrid label	MAE	-3.02567
AID2382-2098	PubChem regression	3	Label	MAE	-4.44833
AID2382-2098	PubChem regression	3	Sum emb.	MAE	-7.77013
AID2382-2098	PubChem regression	3	Neural emb.	MAE	-0.785027
AID2382-2098	PubChem regression	3	Sum pred. label	MAE	-9.85769
AID2382-2098	PubChem regression	3	Neural pred. label	MAE	-0.797021
AID2382-2098	PubChem regression	3	Neural tune readout	MAE	36.0701
AID2382-2098	PubChem regression	3	Sum tune VGAE	MAE	-12.9498
AID2382-2098	PubChem regression	3	Sum hybrid label	MAE	-10.5262
AID2382-2098	PubChem regression	3	Neural hybrid label	MAE	-7.49069
AID2382-2098	PubChem regression	4	Label	MAE	7.69381
AID2382-2098	PubChem regression	4	Sum emb.	MAE	-2.94412
AID2382-2098	PubChem regression	4	Neural emb.	MAE	6.60857
AID2382-2098	PubChem regression	4	Sum pred. label	MAE	-1.69221
AID2382-2098	PubChem regression	4	Neural pred. label	MAE	10.151
AID2382-2098	PubChem regression	4	Neural tune readout	MAE	20.554
AID2382-2098	PubChem regression	4	Sum tune VGAE	MAE	-2.56706
AID2382-2098	PubChem regression	4	Sum hybrid label	MAE	-5.62282
AID2382-2098	PubChem regression	4	Neural hybrid label	MAE	9.2201
AID1259420-1259416	PubChem regression	0	Label	MAE	0.639103
AID1259420-1259416	PubChem regression	0	Sum emb.	MAE	4.97342
AID1259420-1259416	PubChem regression	0	Neural emb.	MAE	3.09884
AID1259420-1259416	PubChem regression	0	Sum pred. label	MAE	12.3679
AID1259420-1259416	PubChem regression	0	Neural pred. label	MAE	0.239534
AID1259420-1259416	PubChem regression	0	Neural tune readout	MAE	10.7444
AID1259420-1259416	PubChem regression	0	Sum tune VGAE	MAE	3.97312
AID1259420-1259416	PubChem regression	0	Sum hybrid label	MAE	5.43838
AID1259420-1259416	PubChem regression	0	Neural hybrid label	MAE	1.79607
AID1259420-1259416	PubChem regression	1	Label	MAE	-5.07005
AID1259420-1259416	PubChem regression	1	Sum emb.	MAE	-3.15975
AID1259420-1259416	PubChem regression	1	Neural emb.	MAE	-7.652
AID1259420-1259416	PubChem regression	1	Sum pred. label	MAE	-9.74377
AID1259420-1259416	PubChem regression	1	Neural pred. label	MAE	-8.6307
AID1259420-1259416	PubChem regression	1	Neural tune readout	MAE	16.6919
AID1259420-1259416	PubChem regression	1	Sum tune VGAE	MAE	3.22614
AID1259420-1259416	PubChem regression	1	Sum hybrid label	MAE	16.5257
AID1259420-1259416	PubChem regression	1	Neural hybrid label	MAE	-2.93657
AID1259420-1259416	PubChem regression	2	Label	MAE	3.09128
AID1259420-1259416	PubChem regression	2	Sum emb.	MAE	10.4953
AID1259420-1259416	PubChem regression	2	Neural emb.	MAE	14.6053
AID1259420-1259416	PubChem regression	2	Sum pred. label	MAE	5.65865
AID1259420-1259416	PubChem regression	2	Neural pred. label	MAE	-0.66188
AID1259420-1259416	PubChem regression	2	Neural tune readout	MAE	5.21233
AID1259420-1259416	PubChem regression	2	Sum tune VGAE	MAE	6.15051
AID1259420-1259416	PubChem regression	2	Sum hybrid label	MAE	2.92287
AID1259420-1259416	PubChem regression	2	Neural hybrid label	MAE	3.39618
AID1259420-1259416	PubChem regression	3	Label	MAE	2.12276
AID1259420-1259416	PubChem regression	3	Sum emb.	MAE	-5.95127
AID1259420-1259416	PubChem regression	3	Neural emb.	MAE	11.4229
AID1259420-1259416	PubChem regression	3	Sum pred. label	MAE	16.2719
AID1259420-1259416	PubChem regression	3	Neural pred. label	MAE	3.3144
AID1259420-1259416	PubChem regression	3	Neural tune readout	MAE	17.5394
AID1259420-1259416	PubChem regression	3	Sum tune VGAE	MAE	-4.384
AID1259420-1259416	PubChem regression	3	Sum hybrid label	MAE	8.67082
AID1259420-1259416	PubChem regression	3	Neural hybrid label	MAE	2.1079
AID1259420-1259416	PubChem regression	4	Label	MAE	0.923663
AID1259420-1259416	PubChem regression	4	Sum emb.	MAE	6.3693
AID1259420-1259416	PubChem regression	4	Neural emb.	MAE	10.2784
AID1259420-1259416	PubChem regression	4	Sum pred. label	MAE	4.78993
AID1259420-1259416	PubChem regression	4	Neural pred. label	MAE	2.03572
AID1259420-1259416	PubChem regression	4	Neural tune readout	MAE	19.8872
AID1259420-1259416	PubChem regression	4	Sum tune VGAE	MAE	13.7345
AID1259420-1259416	PubChem regression	4	Sum hybrid label	MAE	9.92611
AID1259420-1259416	PubChem regression	4	Neural hybrid label	MAE	3.26278
AID624474-624304	PubChem regression	0	Label	MAE	18.6885
AID624474-624304	PubChem regression	0	Sum emb.	MAE	-0.97007
AID624474-624304	PubChem regression	0	Neural emb.	MAE	25.828
AID624474-624304	PubChem regression	0	Sum pred. label	MAE	1.08239
AID624474-624304	PubChem regression	0	Neural pred. label	MAE	12.8225
AID624474-624304	PubChem regression	0	Neural tune readout	MAE	27.8865
AID624474-624304	PubChem regression	0	Sum tune VGAE	MAE	1.57909
AID624474-624304	PubChem regression	0	Sum hybrid label	MAE	-20.2591
AID624474-624304	PubChem regression	0	Neural hybrid label	MAE	13.6261
AID624474-624304	PubChem regression	1	Label	MAE	2.77343
AID624474-624304	PubChem regression	1	Sum emb.	MAE	-8.51295
AID624474-624304	PubChem regression	1	Neural emb.	MAE	7.9691
AID624474-624304	PubChem regression	1	Sum pred. label	MAE	-0.311032
AID624474-624304	PubChem regression	1	Neural pred. label	MAE	-0.00749353
AID624474-624304	PubChem regression	1	Neural tune readout	MAE	17.653
AID624474-624304	PubChem regression	1	Sum tune VGAE	MAE	-1.77092
AID624474-624304	PubChem regression	1	Sum hybrid label	MAE	-5.40133
AID624474-624304	PubChem regression	1	Neural hybrid label	MAE	0.247638
AID624474-624304	PubChem regression	2	Label	MAE	12.427
AID624474-624304	PubChem regression	2	Sum emb.	MAE	-2.45371
AID624474-624304	PubChem regression	2	Neural emb.	MAE	11.0195
AID624474-624304	PubChem regression	2	Sum pred. label	MAE	0.41347
AID624474-624304	PubChem regression	2	Neural pred. label	MAE	5.77125
AID624474-624304	PubChem regression	2	Neural tune readout	MAE	17.7512
AID624474-624304	PubChem regression	2	Sum tune VGAE	MAE	3.98217
AID624474-624304	PubChem regression	2	Sum hybrid label	MAE	1.98788
AID624474-624304	PubChem regression	2	Neural hybrid label	MAE	13.3068
AID624474-624304	PubChem regression	3	Label	MAE	24.0336
AID624474-624304	PubChem regression	3	Sum emb.	MAE	-8.51766
AID624474-624304	PubChem regression	3	Neural emb.	MAE	19.942
AID624474-624304	PubChem regression	3	Sum pred. label	MAE	8.87233
AID624474-624304	PubChem regression	3	Neural pred. label	MAE	22.192
AID624474-624304	PubChem regression	3	Neural tune readout	MAE	15.4373
AID624474-624304	PubChem regression	3	Sum tune VGAE	MAE	-1.23817
AID624474-624304	PubChem regression	3	Sum hybrid label	MAE	-49.05
AID624474-624304	PubChem regression	3	Neural hybrid label	MAE	18.9587
AID624474-624304	PubChem regression	4	Label	MAE	10.3324
AID624474-624304	PubChem regression	4	Sum emb.	MAE	-0.0711403
AID624474-624304	PubChem regression	4	Neural emb.	MAE	8.91372
AID624474-624304	PubChem regression	4	Sum pred. label	MAE	1.81109
AID624474-624304	PubChem regression	4	Neural pred. label	MAE	15.0675
AID624474-624304	PubChem regression	4	Neural tune readout	MAE	26.0696
AID624474-624304	PubChem regression	4	Sum tune VGAE	MAE	1.06033
AID624474-624304	PubChem regression	4	Sum hybrid label	MAE	-18.4053
AID624474-624304	PubChem regression	4	Neural hybrid label	MAE	7.06546
AID463203-2650	PubChem regression	0	Label	MAE	38.0389
AID463203-2650	PubChem regression	0	Sum emb.	MAE	7.26835
AID463203-2650	PubChem regression	0	Neural emb.	MAE	38.483
AID463203-2650	PubChem regression	0	Sum pred. label	MAE	11.4547
AID463203-2650	PubChem regression	0	Neural pred. label	MAE	38.5919
AID463203-2650	PubChem regression	0	Neural tune readout	MAE	29.2023
AID463203-2650	PubChem regression	0	Sum tune VGAE	MAE	9.48799
AID463203-2650	PubChem regression	0	Sum hybrid label	MAE	14.5704
AID463203-2650	PubChem regression	0	Neural hybrid label	MAE	37.8388
AID463203-2650	PubChem regression	1	Label	MAE	28.4396
AID463203-2650	PubChem regression	1	Sum emb.	MAE	5.8885
AID463203-2650	PubChem regression	1	Neural emb.	MAE	28.3446
AID463203-2650	PubChem regression	1	Sum pred. label	MAE	9.80176
AID463203-2650	PubChem regression	1	Neural pred. label	MAE	28.8028
AID463203-2650	PubChem regression	1	Neural tune readout	MAE	24.4827
AID463203-2650	PubChem regression	1	Sum tune VGAE	MAE	2.99295
AID463203-2650	PubChem regression	1	Sum hybrid label	MAE	5.45198
AID463203-2650	PubChem regression	1	Neural hybrid label	MAE	28.9233
AID463203-2650	PubChem regression	2	Label	MAE	31.6622
AID463203-2650	PubChem regression	2	Sum emb.	MAE	8.68081
AID463203-2650	PubChem regression	2	Neural emb.	MAE	38.6489
AID463203-2650	PubChem regression	2	Sum pred. label	MAE	15.0883
AID463203-2650	PubChem regression	2	Neural pred. label	MAE	32.1138
AID463203-2650	PubChem regression	2	Neural tune readout	MAE	34.6105
AID463203-2650	PubChem regression	2	Sum tune VGAE	MAE	-0.170219
AID463203-2650	PubChem regression	2	Sum hybrid label	MAE	12.7156
AID463203-2650	PubChem regression	2	Neural hybrid label	MAE	32.2955
AID463203-2650	PubChem regression	3	Label	MAE	24.6058
AID463203-2650	PubChem regression	3	Sum emb.	MAE	5.14749
AID463203-2650	PubChem regression	3	Neural emb.	MAE	24.8749
AID463203-2650	PubChem regression	3	Sum pred. label	MAE	2.98667
AID463203-2650	PubChem regression	3	Neural pred. label	MAE	22.5287
AID463203-2650	PubChem regression	3	Neural tune readout	MAE	20.0343
AID463203-2650	PubChem regression	3	Sum tune VGAE	MAE	-6.12196
AID463203-2650	PubChem regression	3	Sum hybrid label	MAE	7.29235
AID463203-2650	PubChem regression	3	Neural hybrid label	MAE	25.831
AID463203-2650	PubChem regression	4	Label	MAE	36.3305
AID463203-2650	PubChem regression	4	Sum emb.	MAE	0.557951
AID463203-2650	PubChem regression	4	Neural emb.	MAE	33.8877
AID463203-2650	PubChem regression	4	Sum pred. label	MAE	9.57769
AID463203-2650	PubChem regression	4	Neural pred. label	MAE	37.0898
AID463203-2650	PubChem regression	4	Neural tune readout	MAE	29.8571
AID463203-2650	PubChem regression	4	Sum tune VGAE	MAE	2.03729
AID463203-2650	PubChem regression	4	Sum hybrid label	MAE	9.42183
AID463203-2650	PubChem regression	4	Neural hybrid label	MAE	37.2311
AID435010-2221	PubChem regression	0	Label	MAE	3.48511
AID435010-2221	PubChem regression	0	Sum emb.	MAE	1.56736
AID435010-2221	PubChem regression	0	Neural emb.	MAE	2.98446
AID435010-2221	PubChem regression	0	Sum pred. label	MAE	2.3477
AID435010-2221	PubChem regression	0	Neural pred. label	MAE	2.57458
AID435010-2221	PubChem regression	0	Neural tune readout	MAE	4.60561
AID435010-2221	PubChem regression	0	Sum tune VGAE	MAE	2.02789
AID435010-2221	PubChem regression	0	Sum hybrid label	MAE	-50.0002
AID435010-2221	PubChem regression	0	Neural hybrid label	MAE	-7.29076
AID435010-2221	PubChem regression	1	Label	MAE	5.62839
AID435010-2221	PubChem regression	1	Sum emb.	MAE	-2.00956
AID435010-2221	PubChem regression	1	Neural emb.	MAE	4.83817
AID435010-2221	PubChem regression	1	Sum pred. label	MAE	0.916336
AID435010-2221	PubChem regression	1	Neural pred. label	MAE	3.17962
AID435010-2221	PubChem regression	1	Neural tune readout	MAE	9.92071
AID435010-2221	PubChem regression	1	Sum tune VGAE	MAE	2.23763
AID435010-2221	PubChem regression	1	Sum hybrid label	MAE	-56.4267
AID435010-2221	PubChem regression	1	Neural hybrid label	MAE	-13.9113
AID435010-2221	PubChem regression	2	Label	MAE	5.78033
AID435010-2221	PubChem regression	2	Sum emb.	MAE	-1.62043
AID435010-2221	PubChem regression	2	Neural emb.	MAE	-1.29355
AID435010-2221	PubChem regression	2	Sum pred. label	MAE	-3.33158
AID435010-2221	PubChem regression	2	Neural pred. label	MAE	5.84916
AID435010-2221	PubChem regression	2	Neural tune readout	MAE	4.80377
AID435010-2221	PubChem regression	2	Sum tune VGAE	MAE	-4.88098
AID435010-2221	PubChem regression	2	Sum hybrid label	MAE	-55.1679
AID435010-2221	PubChem regression	2	Neural hybrid label	MAE	-14.0295
AID435010-2221	PubChem regression	3	Label	MAE	10.7356
AID435010-2221	PubChem regression	3	Sum emb.	MAE	3.7873
AID435010-2221	PubChem regression	3	Neural emb.	MAE	7.76339
AID435010-2221	PubChem regression	3	Sum pred. label	MAE	5.70447
AID435010-2221	PubChem regression	3	Neural pred. label	MAE	10.8651
AID435010-2221	PubChem regression	3	Neural tune readout	MAE	7.33164
AID435010-2221	PubChem regression	3	Sum tune VGAE	MAE	7.87522
AID435010-2221	PubChem regression	3	Sum hybrid label	MAE	-30.2368
AID435010-2221	PubChem regression	3	Neural hybrid label	MAE	1.09581
AID435010-2221	PubChem regression	4	Label	MAE	1.76809
AID435010-2221	PubChem regression	4	Sum emb.	MAE	4.62409
AID435010-2221	PubChem regression	4	Neural emb.	MAE	-1.48281
AID435010-2221	PubChem regression	4	Sum pred. label	MAE	-1.1998
AID435010-2221	PubChem regression	4	Neural pred. label	MAE	4.03759
AID435010-2221	PubChem regression	4	Neural tune readout	MAE	9.35492
AID435010-2221	PubChem regression	4	Sum tune VGAE	MAE	6.86259
AID435010-2221	PubChem regression	4	Sum hybrid label	MAE	-51.5781
AID435010-2221	PubChem regression	4	Neural hybrid label	MAE	-15.1718
AID504941-488895	PubChem regression	0	Label	MAE	18.3217
AID504941-488895	PubChem regression	0	Sum emb.	MAE	-10.8872
AID504941-488895	PubChem regression	0	Neural emb.	MAE	8.01198
AID504941-488895	PubChem regression	0	Sum pred. label	MAE	0.853205
AID504941-488895	PubChem regression	0	Neural pred. label	MAE	20.1691
AID504941-488895	PubChem regression	0	Neural tune readout	MAE	20.3846
AID504941-488895	PubChem regression	0	Sum tune VGAE	MAE	-4.33447
AID504941-488895	PubChem regression	0	Sum hybrid label	MAE	-22.6072
AID504941-488895	PubChem regression	0	Neural hybrid label	MAE	19.79
AID504941-488895	PubChem regression	1	Label	MAE	24.2282
AID504941-488895	PubChem regression	1	Sum emb.	MAE	-2.9774
AID504941-488895	PubChem regression	1	Neural emb.	MAE	6.39764
AID504941-488895	PubChem regression	1	Sum pred. label	MAE	11.5697
AID504941-488895	PubChem regression	1	Neural pred. label	MAE	23.8483
AID504941-488895	PubChem regression	1	Neural tune readout	MAE	25.3599
AID504941-488895	PubChem regression	1	Sum tune VGAE	MAE	8.35694
AID504941-488895	PubChem regression	1	Sum hybrid label	MAE	-37.5448
AID504941-488895	PubChem regression	1	Neural hybrid label	MAE	24.4623
AID504941-488895	PubChem regression	2	Label	MAE	6.83571
AID504941-488895	PubChem regression	2	Sum emb.	MAE	-11.665
AID504941-488895	PubChem regression	2	Neural emb.	MAE	15.5769
AID504941-488895	PubChem regression	2	Sum pred. label	MAE	7.33399
AID504941-488895	PubChem regression	2	Neural pred. label	MAE	3.51374
AID504941-488895	PubChem regression	2	Neural tune readout	MAE	20.3391
AID504941-488895	PubChem regression	2	Sum tune VGAE	MAE	-7.81286
AID504941-488895	PubChem regression	2	Sum hybrid label	MAE	-17.7999
AID504941-488895	PubChem regression	2	Neural hybrid label	MAE	6.39314
AID504941-488895	PubChem regression	3	Label	MAE	16.8012
AID504941-488895	PubChem regression	3	Sum emb.	MAE	1.72553
AID504941-488895	PubChem regression	3	Neural emb.	MAE	10.0349
AID504941-488895	PubChem regression	3	Sum pred. label	MAE	4.73923
AID504941-488895	PubChem regression	3	Neural pred. label	MAE	16.1875
AID504941-488895	PubChem regression	3	Neural tune readout	MAE	28.1553
AID504941-488895	PubChem regression	3	Sum tune VGAE	MAE	-2.02487
AID504941-488895	PubChem regression	3	Sum hybrid label	MAE	-42.7705
AID504941-488895	PubChem regression	3	Neural hybrid label	MAE	13.2832
AID504941-488895	PubChem regression	4	Label	MAE	8.02563
AID504941-488895	PubChem regression	4	Sum emb.	MAE	2.10971
AID504941-488895	PubChem regression	4	Neural emb.	MAE	2.87134
AID504941-488895	PubChem regression	4	Sum pred. label	MAE	-0.998143
AID504941-488895	PubChem regression	4	Neural pred. label	MAE	12.0813
AID504941-488895	PubChem regression	4	Neural tune readout	MAE	17.7444
AID504941-488895	PubChem regression	4	Sum tune VGAE	MAE	3.7234
AID504941-488895	PubChem regression	4	Sum hybrid label	MAE	-85.6015
AID504941-488895	PubChem regression	4	Neural hybrid label	MAE	8.32422
AID624273-588549	PubChem regression	0	Label	MAE	1.23841
AID624273-588549	PubChem regression	0	Sum emb.	MAE	-8.27559
AID624273-588549	PubChem regression	0	Neural emb.	MAE	5.87049
AID624273-588549	PubChem regression	0	Sum pred. label	MAE	1.28133
AID624273-588549	PubChem regression	0	Neural pred. label	MAE	6.74964
AID624273-588549	PubChem regression	0	Neural tune readout	MAE	1.6431
AID624273-588549	PubChem regression	0	Sum tune VGAE	MAE	-10.7273
AID624273-588549	PubChem regression	0	Sum hybrid label	MAE	18.4796
AID624273-588549	PubChem regression	0	Neural hybrid label	MAE	3.45386
AID624273-588549	PubChem regression	1	Label	MAE	19.6621
AID624273-588549	PubChem regression	1	Sum emb.	MAE	1.15396
AID624273-588549	PubChem regression	1	Neural emb.	MAE	14.3365
AID624273-588549	PubChem regression	1	Sum pred. label	MAE	6.27002
AID624273-588549	PubChem regression	1	Neural pred. label	MAE	22.2922
AID624273-588549	PubChem regression	1	Neural tune readout	MAE	9.14749
AID624273-588549	PubChem regression	1	Sum tune VGAE	MAE	-2.74239
AID624273-588549	PubChem regression	1	Sum hybrid label	MAE	16.6059
AID624273-588549	PubChem regression	1	Neural hybrid label	MAE	16.0869
AID624273-588549	PubChem regression	2	Label	MAE	-0.733563
AID624273-588549	PubChem regression	2	Sum emb.	MAE	-6.80942
AID624273-588549	PubChem regression	2	Neural emb.	MAE	-1.34567
AID624273-588549	PubChem regression	2	Sum pred. label	MAE	1.99971
AID624273-588549	PubChem regression	2	Neural pred. label	MAE	-3.78779
AID624273-588549	PubChem regression	2	Neural tune readout	MAE	5.58706
AID624273-588549	PubChem regression	2	Sum tune VGAE	MAE	-5.00327
AID624273-588549	PubChem regression	2	Sum hybrid label	MAE	-11.0382
AID624273-588549	PubChem regression	2	Neural hybrid label	MAE	-0.696127
AID624273-588549	PubChem regression	3	Label	MAE	13.3788
AID624273-588549	PubChem regression	3	Sum emb.	MAE	-10.5466
AID624273-588549	PubChem regression	3	Neural emb.	MAE	12.3626
AID624273-588549	PubChem regression	3	Sum pred. label	MAE	-2.90506
AID624273-588549	PubChem regression	3	Neural pred. label	MAE	10.6577
AID624273-588549	PubChem regression	3	Neural tune readout	MAE	12.7408
AID624273-588549	PubChem regression	3	Sum tune VGAE	MAE	-9.97655
AID624273-588549	PubChem regression	3	Sum hybrid label	MAE	9.39312
AID624273-588549	PubChem regression	3	Neural hybrid label	MAE	14.7079
AID624273-588549	PubChem regression	4	Label	MAE	25.2174
AID624273-588549	PubChem regression	4	Sum emb.	MAE	-2.13868
AID624273-588549	PubChem regression	4	Neural emb.	MAE	26.8711
AID624273-588549	PubChem regression	4	Sum pred. label	MAE	10.5178
AID624273-588549	PubChem regression	4	Neural pred. label	MAE	16.847
AID624273-588549	PubChem regression	4	Neural tune readout	MAE	20.2869
AID624273-588549	PubChem regression	4	Sum tune VGAE	MAE	4.42046
AID624273-588549	PubChem regression	4	Sum hybrid label	MAE	11.7584
AID624273-588549	PubChem regression	4	Neural hybrid label	MAE	23.3014
AID504313-2732	PubChem regression	0	Label	MAE	-4.79218
AID504313-2732	PubChem regression	0	Sum emb.	MAE	-9.4139
AID504313-2732	PubChem regression	0	Neural emb.	MAE	2.40739
AID504313-2732	PubChem regression	0	Sum pred. label	MAE	-4.51636
AID504313-2732	PubChem regression	0	Neural pred. label	MAE	-6.63646
AID504313-2732	PubChem regression	0	Neural tune readout	MAE	0.751956
AID504313-2732	PubChem regression	0	Sum tune VGAE	MAE	-11.512
AID504313-2732	PubChem regression	0	Sum hybrid label	MAE	-122.937
AID504313-2732	PubChem regression	0	Neural hybrid label	MAE	-6.30205
AID504313-2732	PubChem regression	1	Label	MAE	-3.86739
AID504313-2732	PubChem regression	1	Sum emb.	MAE	-5.48095
AID504313-2732	PubChem regression	1	Neural emb.	MAE	-9.83572
AID504313-2732	PubChem regression	1	Sum pred. label	MAE	-0.107765
AID504313-2732	PubChem regression	1	Neural pred. label	MAE	-5.01885
AID504313-2732	PubChem regression	1	Neural tune readout	MAE	3.28165
AID504313-2732	PubChem regression	1	Sum tune VGAE	MAE	-1.3689
AID504313-2732	PubChem regression	1	Sum hybrid label	MAE	-113.061
AID504313-2732	PubChem regression	1	Neural hybrid label	MAE	-1.04954
AID504313-2732	PubChem regression	2	Label	MAE	-2.20126
AID504313-2732	PubChem regression	2	Sum emb.	MAE	-5.48446
AID504313-2732	PubChem regression	2	Neural emb.	MAE	-8.28082
AID504313-2732	PubChem regression	2	Sum pred. label	MAE	-5.58029
AID504313-2732	PubChem regression	2	Neural pred. label	MAE	-2.01045
AID504313-2732	PubChem regression	2	Neural tune readout	MAE	0.527293
AID504313-2732	PubChem regression	2	Sum tune VGAE	MAE	-7.50132
AID504313-2732	PubChem regression	2	Sum hybrid label	MAE	-57.0759
AID504313-2732	PubChem regression	2	Neural hybrid label	MAE	-1.83983
AID504313-2732	PubChem regression	3	Label	MAE	8.71915
AID504313-2732	PubChem regression	3	Sum emb.	MAE	5.75279
AID504313-2732	PubChem regression	3	Neural emb.	MAE	0.516422
AID504313-2732	PubChem regression	3	Sum pred. label	MAE	7.1979
AID504313-2732	PubChem regression	3	Neural pred. label	MAE	6.09323
AID504313-2732	PubChem regression	3	Neural tune readout	MAE	6.27446
AID504313-2732	PubChem regression	3	Sum tune VGAE	MAE	2.69644
AID504313-2732	PubChem regression	3	Sum hybrid label	MAE	-97.5327
AID504313-2732	PubChem regression	3	Neural hybrid label	MAE	8.82737
AID504313-2732	PubChem regression	4	Label	MAE	-0.640906
AID504313-2732	PubChem regression	4	Sum emb.	MAE	4.72757
AID504313-2732	PubChem regression	4	Neural emb.	MAE	4.99122
AID504313-2732	PubChem regression	4	Sum pred. label	MAE	3.86089
AID504313-2732	PubChem regression	4	Neural pred. label	MAE	-1.3499
AID504313-2732	PubChem regression	4	Neural tune readout	MAE	6.55242
AID504313-2732	PubChem regression	4	Sum tune VGAE	MAE	2.52766
AID504313-2732	PubChem regression	4	Sum hybrid label	MAE	-95.3024
AID504313-2732	PubChem regression	4	Neural hybrid label	MAE	-2.67725
DFT HOMO Energy	QMugs regression	N/A	Label	MAE	-0.948332
DFT HOMO Energy	QMugs regression	N/A	Sum emb.	MAE	1.91294
DFT HOMO Energy	QMugs regression	N/A	Neural emb.	MAE	12.8392
DFT HOMO Energy	QMugs regression	N/A	Sum pred. label	MAE	-0.368337
DFT HOMO Energy	QMugs regression	N/A	Neural pred. label	MAE	16.5171
DFT HOMO Energy	QMugs regression	N/A	Neural tune readout	MAE	18.7337
DFT HOMO Energy	QMugs regression	N/A	Sum tune VGAE	MAE	16.6125
DFT HOMO Energy	QMugs regression	N/A	Sum hybrid label	MAE	-1.38231
DFT HOMO Energy	QMugs regression	N/A	Neural hybrid label	MAE	17.512
DFT Rot. Constant A	QMugs regression	N/A	Label	MAE	4.52367
DFT Rot. Constant A	QMugs regression	N/A	Sum emb.	MAE	20.915
DFT Rot. Constant A	QMugs regression	N/A	Neural emb.	MAE	78.3488
DFT Rot. Constant A	QMugs regression	N/A	Sum pred. label	MAE	-11.4089
DFT Rot. Constant A	QMugs regression	N/A	Neural pred. label	MAE	62.4536
DFT Rot. Constant A	QMugs regression	N/A	Neural tune readout	MAE	72.9826
DFT Rot. Constant A	QMugs regression	N/A	Sum tune VGAE	MAE	52.87
DFT Rot. Constant A	QMugs regression	N/A	Sum hybrid label	MAE	-34.1914
DFT Rot. Constant A	QMugs regression	N/A	Neural hybrid label	MAE	23.6287
DFT Formation Energy	QMugs regression	N/A	Label	MAE	72.3309
DFT Formation Energy	QMugs regression	N/A	Sum emb.	MAE	6.34639
DFT Formation Energy	QMugs regression	N/A	Neural emb.	MAE	85.3951
DFT Formation Energy	QMugs regression	N/A	Sum pred. label	MAE	73.9449
DFT Formation Energy	QMugs regression	N/A	Neural pred. label	MAE	78.103
DFT Formation Energy	QMugs regression	N/A	Neural tune readout	MAE	93.5714
DFT Formation Energy	QMugs regression	N/A	Sum tune VGAE	MAE	83.005
DFT Formation Energy	QMugs regression	N/A	Sum hybrid label	MAE	56.166
DFT Formation Energy	QMugs regression	N/A	Neural hybrid label	MAE	72.181
DFT Rot. Constant B	QMugs regression	N/A	Label	MAE	5.63928
DFT Rot. Constant B	QMugs regression	N/A	Sum emb.	MAE	7.21623
DFT Rot. Constant B	QMugs regression	N/A	Neural emb.	MAE	75.1768
DFT Rot. Constant B	QMugs regression	N/A	Sum pred. label	MAE	-3.33522
DFT Rot. Constant B	QMugs regression	N/A	Neural pred. label	MAE	9.93057
DFT Rot. Constant B	QMugs regression	N/A	Neural tune readout	MAE	67.5203
DFT Rot. Constant B	QMugs regression	N/A	Sum tune VGAE	MAE	47.4612
DFT Rot. Constant B	QMugs regression	N/A	Sum hybrid label	MAE	-55.7129
DFT Rot. Constant B	QMugs regression	N/A	Neural hybrid label	MAE	12.0736
DFT Rot. Constant C	QMugs regression	N/A	Label	MAE	3.15394
DFT Rot. Constant C	QMugs regression	N/A	Sum emb.	MAE	19.3822
DFT Rot. Constant C	QMugs regression	N/A	Neural emb.	MAE	78.3587
DFT Rot. Constant C	QMugs regression	N/A	Sum pred. label	MAE	9.76373
DFT Rot. Constant C	QMugs regression	N/A	Neural pred. label	MAE	18.1696
DFT Rot. Constant C	QMugs regression	N/A	Neural tune readout	MAE	75.039
DFT Rot. Constant C	QMugs regression	N/A	Sum tune VGAE	MAE	56.1498
DFT Rot. Constant C	QMugs regression	N/A	Sum hybrid label	MAE	-55.6232
DFT Rot. Constant C	QMugs regression	N/A	Neural hybrid label	MAE	15.918
DFT Dipole Y	QMugs regression	N/A	Label	MAE	77.3825
DFT Dipole Y	QMugs regression	N/A	Sum emb.	MAE	1.74509
DFT Dipole Y	QMugs regression	N/A	Neural emb.	MAE	54.4265
DFT Dipole Y	QMugs regression	N/A	Sum pred. label	MAE	-1.15853
DFT Dipole Y	QMugs regression	N/A	Neural pred. label	MAE	67.8109
DFT Dipole Y	QMugs regression	N/A	Neural tune readout	MAE	31.7895
DFT Dipole Y	QMugs regression	N/A	Sum tune VGAE	MAE	4.94642
DFT Dipole Y	QMugs regression	N/A	Sum hybrid label	MAE	5.52015
DFT Dipole Y	QMugs regression	N/A	Neural hybrid label	MAE	68.8606
DFT Dipole X	QMugs regression	N/A	Label	MAE	79.0347
DFT Dipole X	QMugs regression	N/A	Sum emb.	MAE	-0.480699
DFT Dipole X	QMugs regression	N/A	Neural emb.	MAE	56.279
DFT Dipole X	QMugs regression	N/A	Sum pred. label	MAE	4.00304
DFT Dipole X	QMugs regression	N/A	Neural pred. label	MAE	71.3339
DFT Dipole X	QMugs regression	N/A	Neural tune readout	MAE	36.0397
DFT Dipole X	QMugs regression	N/A	Sum tune VGAE	MAE	6.68152
DFT Dipole X	QMugs regression	N/A	Sum hybrid label	MAE	9.82127
DFT Dipole X	QMugs regression	N/A	Neural hybrid label	MAE	71.818
DFT LUMO Energy	QMugs regression	N/A	Label	MAE	15.4363
DFT LUMO Energy	QMugs regression	N/A	Sum emb.	MAE	17.755
DFT LUMO Energy	QMugs regression	N/A	Neural emb.	MAE	49.2265
DFT LUMO Energy	QMugs regression	N/A	Sum pred. label	MAE	4.77874
DFT LUMO Energy	QMugs regression	N/A	Neural pred. label	MAE	49.6224
DFT LUMO Energy	QMugs regression	N/A	Neural tune readout	MAE	52.0381
DFT LUMO Energy	QMugs regression	N/A	Sum tune VGAE	MAE	32.3841
DFT LUMO Energy	QMugs regression	N/A	Sum hybrid label	MAE	-4.14955
DFT LUMO Energy	QMugs regression	N/A	Neural hybrid label	MAE	51.5912
DFT Total Energy	QMugs regression	N/A	Label	MAE	78.7271
DFT Total Energy	QMugs regression	N/A	Sum emb.	MAE	33.312
DFT Total Energy	QMugs regression	N/A	Neural emb.	MAE	87.0544
DFT Total Energy	QMugs regression	N/A	Sum pred. label	MAE	80.1263
DFT Total Energy	QMugs regression	N/A	Neural pred. label	MAE	80.6783
DFT Total Energy	QMugs regression	N/A	Neural tune readout	MAE	80.1164
DFT Total Energy	QMugs regression	N/A	Sum tune VGAE	MAE	81.0536
DFT Total Energy	QMugs regression	N/A	Sum hybrid label	MAE	71.1869
DFT Total Energy	QMugs regression	N/A	Neural hybrid label	MAE	78.7388
DFT Dipole Total	QMugs regression	N/A	Label	MAE	71.9736
DFT Dipole Total	QMugs regression	N/A	Sum emb.	MAE	2.12334
DFT Dipole Total	QMugs regression	N/A	Neural emb.	MAE	55.6197
DFT Dipole Total	QMugs regression	N/A	Sum pred. label	MAE	20.2894
DFT Dipole Total	QMugs regression	N/A	Neural pred. label	MAE	68.1622
DFT Dipole Total	QMugs regression	N/A	Neural tune readout	MAE	46.7099
DFT Dipole Total	QMugs regression	N/A	Sum tune VGAE	MAE	19.003
DFT Dipole Total	QMugs regression	N/A	Sum hybrid label	MAE	22.9838
DFT Dipole Total	QMugs regression	N/A	Neural hybrid label	MAE	68.4679
DFT Dipole Z	QMugs regression	N/A	Label	MAE	78.1591
DFT Dipole Z	QMugs regression	N/A	Sum emb.	MAE	0.937732
DFT Dipole Z	QMugs regression	N/A	Neural emb.	MAE	53.9829
DFT Dipole Z	QMugs regression	N/A	Sum pred. label	MAE	-1.58651
DFT Dipole Z	QMugs regression	N/A	Neural pred. label	MAE	67.6862
DFT Dipole Z	QMugs regression	N/A	Neural tune readout	MAE	24.655
DFT Dipole Z	QMugs regression	N/A	Sum tune VGAE	MAE	1.91552
DFT Dipole Z	QMugs regression	N/A	Sum hybrid label	MAE	3.53221
DFT Dipole Z	QMugs regression	N/A	Neural hybrid label	MAE	69.6331
DFT Atomic Energy	QMugs regression	N/A	Label	MAE	79.9391
DFT Atomic Energy	QMugs regression	N/A	Sum emb.	MAE	15.2068
DFT Atomic Energy	QMugs regression	N/A	Neural emb.	MAE	87.0639
DFT Atomic Energy	QMugs regression	N/A	Sum pred. label	MAE	71.8832
DFT Atomic Energy	QMugs regression	N/A	Neural pred. label	MAE	79.0427
DFT Atomic Energy	QMugs regression	N/A	Neural tune readout	MAE	81.12
DFT Atomic Energy	QMugs regression	N/A	Sum tune VGAE	MAE	81.5816
DFT Atomic Energy	QMugs regression	N/A	Sum hybrid label	MAE	66.6951
DFT Atomic Energy	QMugs regression	N/A	Neural hybrid label	MAE	75.7644

## Sheet: Figure 5A
Dataset	Source	Augmentation	Improvement	Correlation (|r| for AZ and PubChem, r for the rest)	fit	lower_ci	upper_ci
DR = AZ-DR-R2 - SD = AZ-SD2	AstraZeneca	Neural emb.	3.34389	0.721748	N/A	N/A	N/A
DR = AZ-DR-R2 - SD = AZ-SD6	AstraZeneca	Neural emb.	20.0716	0.642197	N/A	N/A	N/A
DR = AZ-DR-R6 - SD = AZ-SD5	AstraZeneca	Neural emb.	9.96826	0.661915	N/A	N/A	N/A
DR = AZ-DR-R7 - SD = AZ-SD7	AstraZeneca	Neural emb.	16.6134	0.533809	N/A	N/A	N/A
DR = AZ-DR-R8 - SD = AZ-SD7	AstraZeneca	Neural emb.	15.1287	0.493902	N/A	N/A	N/A
DR = AZ-DR-R9 - SD = AZ-SD8	AstraZeneca	Neural emb.	2.91912	0.459499	N/A	N/A	N/A
DR = AZ-DR-R12 - SD = AZ-SD11	AstraZeneca	Neural emb.	5.51389	0.279875	N/A	N/A	N/A
DR = AZ-DR-R13 - SD = AZ-SD11	AstraZeneca	Neural emb.	-1.59252	0.189466	N/A	N/A	N/A
DR = AZ-DR-R14 - SD = AZ-SD12	AstraZeneca	Neural emb.	0.735091	0.136387	N/A	N/A	N/A
DR = AZ-DR-R3 - SD = AZ-SD3	AstraZeneca	Neural emb.	26.3338	0.673036	N/A	N/A	N/A
DR = AZ-DR-R5 - SD = AZ-SD3	AstraZeneca	Neural emb.	25.1522	0.664105	N/A	N/A	N/A
DR = AZ-DR-R4 R1 - SD = AZ-SD4	AstraZeneca	Neural emb.	21.3588	0.576706	N/A	N/A	N/A
DR = AZ-DR-R4 R2 - SD = AZ-SD4	AstraZeneca	Neural emb.	15.0256	0.664133	N/A	N/A	N/A
DR = AZ-DR-R11 - SD = AZ-SD10	AstraZeneca	Neural emb.	11.2559	0.299416	N/A	N/A	N/A
DR = AZ-DR-R10 - SD = AZ-SD9	AstraZeneca	Neural emb.	1.65206	0.332045	N/A	N/A	N/A
DR = AZ-DR-R1 - SD = AZ-SD1	AstraZeneca	Neural emb.	34.2273	0.773365	N/A	N/A	N/A
AID1259350-1224905	PubChem	Neural emb.	15.0443	0.41	N/A	N/A	N/A
AID1259375-1259374	PubChem	Neural emb.	2.59787	0.1	N/A	N/A	N/A
AID1259418-1259416	PubChem	Neural emb.	-6.51966	0.37	N/A	N/A	N/A
AID1259420-1259416	PubChem	Neural emb.	6.35069	0.28	N/A	N/A	N/A
AID1445	PubChem	Neural emb.	37.5323	0.78	N/A	N/A	N/A
AID1465	PubChem	Neural emb.	1.71567	0.14	N/A	N/A	N/A
AID1949	PubChem	Neural emb.	1.19747	0.09	N/A	N/A	N/A
AID2382-2098	PubChem	Neural emb.	5.47303	0.24	N/A	N/A	N/A
AID435010-2221	PubChem	Neural emb.	2.56194	0.56	N/A	N/A	N/A
AID463203-2650	PubChem	Neural emb.	32.8478	0.42	N/A	N/A	N/A
AID504313-2732	PubChem	Neural emb.	-2.0403	0.09	N/A	N/A	N/A
AID449756-435005	PubChem	Neural emb.	12.5279	0.25	N/A	N/A	N/A
AID449762	PubChem	Neural emb.	5.44924	0.2	N/A	N/A	N/A
AID493155-485273	PubChem	Neural emb.	16.0503	0.58	N/A	N/A	N/A
AID504941-488895	PubChem	Neural emb.	8.57856	0.63	N/A	N/A	N/A
AID504329	PubChem	Neural emb.	19.2686	0.79	N/A	N/A	N/A
AID624273-588549	PubChem	Neural emb.	11.619	0.7	N/A	N/A	N/A
AID624326-602261	PubChem	Neural emb.	16.6495	0.68	N/A	N/A	N/A
AID624474-624304	PubChem	Neural emb.	14.7345	0.58	N/A	N/A	N/A
AID624330	PubChem	Neural emb.	23.2131	0.66	N/A	N/A	N/A
AID687027-652154	PubChem	Neural emb.	4.14982	0.1	N/A	N/A	N/A
AID720512-652162	PubChem	Neural emb.	13.1853	0.62	N/A	N/A	N/A
AID1431-873	PubChem	Neural emb.	-7.16636	0.08	N/A	N/A	N/A
DFT HOMO Energy	QMugs	Neural emb.	12.8392	0.789759	8.42833	-14.2537	31.1103
DFT LUMO Energy	QMugs	Neural emb.	46.327	0.945303	53.6226	45.8501	61.395
DFT Dipole Total	QMugs	Neural emb.	55.6197	0.969272	60.5867	53.1683	68.0052
DFT Dipole Z	QMugs	Neural emb.	53.9829	0.984236	64.9348	57.1616	72.708
DFT Dipole Y	QMugs	Neural emb.	54.4265	0.984372	64.9742	57.1958	72.7525
DFT Dipole X	QMugs	Neural emb.	56.279	0.985449	65.287	57.4669	73.1071
DFT Rot. Constant B	QMugs	Neural emb.	73.3704	0.995829	68.303	59.9832	76.6228
DFT Rot. Constant C	QMugs	Neural emb.	77.98	0.99681	68.5881	60.2126	76.9636
DFT Formation Energy	QMugs	Neural emb.	83.5844	0.998136	68.9735	60.5206	77.4264
DFT Rot. Constant A	QMugs	Neural emb.	78.3488	0.998433	69.0597	60.5892	77.5303

## Sheet: Figure 5B and Supp. Figure 12
Dataset	Task	Augmentation	Metric	Improvement
DR = AZ-DR-R9 - SD = AZ-SD8	AstraZeneca regression	Sum emb.	MAE	7.53148
DR = AZ-DR-R9 - SD = AZ-SD8	AstraZeneca regression	Sum emb.	R2	14.0388
DR = AZ-DR-R9 - SD = AZ-SD8	AstraZeneca regression	Neural emb.	MAE	4.77894
DR = AZ-DR-R9 - SD = AZ-SD8	AstraZeneca regression	Neural emb.	R2	2.89164
DR = AZ-DR-R9 - SD = AZ-SD8	AstraZeneca regression	Sum pred. label	MAE	1.7802
DR = AZ-DR-R9 - SD = AZ-SD8	AstraZeneca regression	Sum pred. label	R2	-4.3612
DR = AZ-DR-R9 - SD = AZ-SD8	AstraZeneca regression	Neural pred. label	MAE	0.23038
DR = AZ-DR-R9 - SD = AZ-SD8	AstraZeneca regression	Neural pred. label	R2	-1.91702
DR = AZ-DR-R2 - SD = AZ-SD6	AstraZeneca regression	Sum emb.	MAE	-2.98805
DR = AZ-DR-R2 - SD = AZ-SD6	AstraZeneca regression	Sum emb.	R2	6.29278
DR = AZ-DR-R2 - SD = AZ-SD6	AstraZeneca regression	Neural emb.	MAE	-12.5075
DR = AZ-DR-R2 - SD = AZ-SD6	AstraZeneca regression	Neural emb.	R2	-189.767
DR = AZ-DR-R2 - SD = AZ-SD6	AstraZeneca regression	Sum pred. label	MAE	-2.70202
DR = AZ-DR-R2 - SD = AZ-SD6	AstraZeneca regression	Sum pred. label	R2	-9.55836
DR = AZ-DR-R2 - SD = AZ-SD6	AstraZeneca regression	Neural pred. label	MAE	-25.2986
DR = AZ-DR-R2 - SD = AZ-SD6	AstraZeneca regression	Neural pred. label	R2	-278.222
DR = AZ-DR-R2 - SD = AZ-SD6	AstraZeneca regression	Sum emb.	MAE	5.82847
DR = AZ-DR-R2 - SD = AZ-SD6	AstraZeneca regression	Sum emb.	R2	70.284
DR = AZ-DR-R2 - SD = AZ-SD6	AstraZeneca regression	Neural emb.	MAE	13.9282
DR = AZ-DR-R2 - SD = AZ-SD6	AstraZeneca regression	Neural emb.	R2	96.0235
DR = AZ-DR-R2 - SD = AZ-SD6	AstraZeneca regression	Sum pred. label	MAE	13.2412
DR = AZ-DR-R2 - SD = AZ-SD6	AstraZeneca regression	Sum pred. label	R2	127.647
DR = AZ-DR-R2 - SD = AZ-SD6	AstraZeneca regression	Neural pred. label	MAE	13.2535
DR = AZ-DR-R2 - SD = AZ-SD6	AstraZeneca regression	Neural pred. label	R2	85.6597
DR = AZ-DR-R14 - SD = AZ-SD12	AstraZeneca regression	Sum emb.	MAE	3.82041
DR = AZ-DR-R14 - SD = AZ-SD12	AstraZeneca regression	Sum emb.	R2	11.547
DR = AZ-DR-R14 - SD = AZ-SD12	AstraZeneca regression	Neural emb.	MAE	31.0748
DR = AZ-DR-R14 - SD = AZ-SD12	AstraZeneca regression	Neural emb.	R2	127.721
DR = AZ-DR-R14 - SD = AZ-SD12	AstraZeneca regression	Sum pred. label	MAE	3.02463
DR = AZ-DR-R14 - SD = AZ-SD12	AstraZeneca regression	Sum pred. label	R2	12.9286
DR = AZ-DR-R14 - SD = AZ-SD12	AstraZeneca regression	Neural pred. label	MAE	17.2442
DR = AZ-DR-R14 - SD = AZ-SD12	AstraZeneca regression	Neural pred. label	R2	80.7054
DR = AZ-DR-R4 R2 - SD = AZ-SD4	AstraZeneca regression	Sum emb.	MAE	-3.96099
DR = AZ-DR-R4 R2 - SD = AZ-SD4	AstraZeneca regression	Sum emb.	R2	-14.4309
DR = AZ-DR-R4 R2 - SD = AZ-SD4	AstraZeneca regression	Neural emb.	MAE	-25.1616
DR = AZ-DR-R4 R2 - SD = AZ-SD4	AstraZeneca regression	Neural emb.	R2	-28.92
DR = AZ-DR-R4 R2 - SD = AZ-SD4	AstraZeneca regression	Sum pred. label	MAE	-7.65182
DR = AZ-DR-R4 R2 - SD = AZ-SD4	AstraZeneca regression	Sum pred. label	R2	-14.7739
DR = AZ-DR-R4 R2 - SD = AZ-SD4	AstraZeneca regression	Neural pred. label	MAE	-4.17292
DR = AZ-DR-R4 R2 - SD = AZ-SD4	AstraZeneca regression	Neural pred. label	R2	-14.265
DR = AZ-DR-R7 - SD = AZ-SD7	AstraZeneca regression	Sum emb.	MAE	0.356966
DR = AZ-DR-R7 - SD = AZ-SD7	AstraZeneca regression	Sum emb.	R2	0.872552
DR = AZ-DR-R7 - SD = AZ-SD7	AstraZeneca regression	Neural emb.	MAE	-7.45095
DR = AZ-DR-R7 - SD = AZ-SD7	AstraZeneca regression	Neural emb.	R2	-8.5895
DR = AZ-DR-R7 - SD = AZ-SD7	AstraZeneca regression	Sum pred. label	MAE	6.34378
DR = AZ-DR-R7 - SD = AZ-SD7	AstraZeneca regression	Sum pred. label	R2	3.96979
DR = AZ-DR-R7 - SD = AZ-SD7	AstraZeneca regression	Neural pred. label	MAE	-5.60136
DR = AZ-DR-R7 - SD = AZ-SD7	AstraZeneca regression	Neural pred. label	R2	-5.56125
DR = AZ-DR-R1 - SD = AZ-SD1	AstraZeneca regression	Sum emb.	MAE	6.43103
DR = AZ-DR-R1 - SD = AZ-SD1	AstraZeneca regression	Sum emb.	R2	63.6049
DR = AZ-DR-R1 - SD = AZ-SD1	AstraZeneca regression	Neural emb.	MAE	-3.55186
DR = AZ-DR-R1 - SD = AZ-SD1	AstraZeneca regression	Neural emb.	R2	-98.1752
DR = AZ-DR-R1 - SD = AZ-SD1	AstraZeneca regression	Sum pred. label	MAE	3.47462
DR = AZ-DR-R1 - SD = AZ-SD1	AstraZeneca regression	Sum pred. label	R2	44.1294
DR = AZ-DR-R1 - SD = AZ-SD1	AstraZeneca regression	Neural pred. label	MAE	-4.81655
DR = AZ-DR-R1 - SD = AZ-SD1	AstraZeneca regression	Neural pred. label	R2	-117.494
DR = AZ-DR-R8 - SD = AZ-SD7	AstraZeneca regression	Sum emb.	MAE	0.323551
DR = AZ-DR-R8 - SD = AZ-SD7	AstraZeneca regression	Sum emb.	R2	0.272875
DR = AZ-DR-R8 - SD = AZ-SD7	AstraZeneca regression	Neural emb.	MAE	-8.85967
DR = AZ-DR-R8 - SD = AZ-SD7	AstraZeneca regression	Neural emb.	R2	-8.10488
DR = AZ-DR-R8 - SD = AZ-SD7	AstraZeneca regression	Sum pred. label	MAE	-0.128942
DR = AZ-DR-R8 - SD = AZ-SD7	AstraZeneca regression	Sum pred. label	R2	-1.67992
DR = AZ-DR-R8 - SD = AZ-SD7	AstraZeneca regression	Neural pred. label	MAE	-8.65622
DR = AZ-DR-R8 - SD = AZ-SD7	AstraZeneca regression	Neural pred. label	R2	-9.68507
DR = AZ-DR-R13 - SD = AZ-SD11	AstraZeneca regression	Sum emb.	MAE	-7.81062
DR = AZ-DR-R13 - SD = AZ-SD11	AstraZeneca regression	Sum emb.	R2	-15.682
DR = AZ-DR-R13 - SD = AZ-SD11	AstraZeneca regression	Neural emb.	MAE	-2.6731
DR = AZ-DR-R13 - SD = AZ-SD11	AstraZeneca regression	Neural emb.	R2	-7.70867
DR = AZ-DR-R13 - SD = AZ-SD11	AstraZeneca regression	Sum pred. label	MAE	-6.19301
DR = AZ-DR-R13 - SD = AZ-SD11	AstraZeneca regression	Sum pred. label	R2	-14.2811
DR = AZ-DR-R13 - SD = AZ-SD11	AstraZeneca regression	Neural pred. label	MAE	-0.300285
DR = AZ-DR-R13 - SD = AZ-SD11	AstraZeneca regression	Neural pred. label	R2	-9.35048
DR = AZ-DR-R3 - SD = AZ-SD3	AstraZeneca regression	Sum emb.	MAE	-23.0239
DR = AZ-DR-R3 - SD = AZ-SD3	AstraZeneca regression	Sum emb.	R2	-96.9074
DR = AZ-DR-R3 - SD = AZ-SD3	AstraZeneca regression	Neural emb.	MAE	23.7872
DR = AZ-DR-R3 - SD = AZ-SD3	AstraZeneca regression	Neural emb.	R2	35.3811
DR = AZ-DR-R3 - SD = AZ-SD3	AstraZeneca regression	Sum pred. label	MAE	1.81868
DR = AZ-DR-R3 - SD = AZ-SD3	AstraZeneca regression	Sum pred. label	R2	7.48578
DR = AZ-DR-R3 - SD = AZ-SD3	AstraZeneca regression	Neural pred. label	MAE	20.7861
DR = AZ-DR-R3 - SD = AZ-SD3	AstraZeneca regression	Neural pred. label	R2	39.5811
DR = AZ-DR-R4 R3 - SD = AZ-SD4	AstraZeneca regression	Sum emb.	MAE	3.20099
DR = AZ-DR-R4 R3 - SD = AZ-SD4	AstraZeneca regression	Sum emb.	R2	-11.1441
DR = AZ-DR-R4 R3 - SD = AZ-SD4	AstraZeneca regression	Neural emb.	MAE	8.92469
DR = AZ-DR-R4 R3 - SD = AZ-SD4	AstraZeneca regression	Neural emb.	R2	-17.2893
DR = AZ-DR-R4 R3 - SD = AZ-SD4	AstraZeneca regression	Sum pred. label	MAE	0.739684
DR = AZ-DR-R4 R3 - SD = AZ-SD4	AstraZeneca regression	Sum pred. label	R2	43.6071
DR = AZ-DR-R4 R3 - SD = AZ-SD4	AstraZeneca regression	Neural pred. label	MAE	6.43095
DR = AZ-DR-R4 R3 - SD = AZ-SD4	AstraZeneca regression	Neural pred. label	R2	33.2966
DR = AZ-DR-R11 - SD = AZ-SD10	AstraZeneca regression	Sum emb.	MAE	-5.34821
DR = AZ-DR-R11 - SD = AZ-SD10	AstraZeneca regression	Sum emb.	R2	-41.9348
DR = AZ-DR-R11 - SD = AZ-SD10	AstraZeneca regression	Neural emb.	MAE	22.3271
DR = AZ-DR-R11 - SD = AZ-SD10	AstraZeneca regression	Neural emb.	R2	73.5773
DR = AZ-DR-R11 - SD = AZ-SD10	AstraZeneca regression	Sum pred. label	MAE	7.9787
DR = AZ-DR-R11 - SD = AZ-SD10	AstraZeneca regression	Sum pred. label	R2	30.3447
DR = AZ-DR-R11 - SD = AZ-SD10	AstraZeneca regression	Neural pred. label	MAE	17.0896
DR = AZ-DR-R11 - SD = AZ-SD10	AstraZeneca regression	Neural pred. label	R2	59.9087
DR = AZ-DR-R2 - SD = AZ-SD2	AstraZeneca regression	Sum emb.	MAE	12.0524
DR = AZ-DR-R2 - SD = AZ-SD2	AstraZeneca regression	Sum emb.	R2	16.5682
DR = AZ-DR-R2 - SD = AZ-SD2	AstraZeneca regression	Neural emb.	MAE	13.9909
DR = AZ-DR-R2 - SD = AZ-SD2	AstraZeneca regression	Neural emb.	R2	19.8829
DR = AZ-DR-R2 - SD = AZ-SD2	AstraZeneca regression	Sum pred. label	MAE	8.70901
DR = AZ-DR-R2 - SD = AZ-SD2	AstraZeneca regression	Sum pred. label	R2	12.7807
DR = AZ-DR-R2 - SD = AZ-SD2	AstraZeneca regression	Neural pred. label	MAE	11.2127
DR = AZ-DR-R2 - SD = AZ-SD2	AstraZeneca regression	Neural pred. label	R2	13.6527
DR = AZ-DR-R4 R1 - SD = AZ-SD4	AstraZeneca regression	Sum emb.	MAE	4.12004
DR = AZ-DR-R4 R1 - SD = AZ-SD4	AstraZeneca regression	Sum emb.	R2	11.2209
DR = AZ-DR-R4 R1 - SD = AZ-SD4	AstraZeneca regression	Neural emb.	MAE	10.5637
DR = AZ-DR-R4 R1 - SD = AZ-SD4	AstraZeneca regression	Neural emb.	R2	17.5665
DR = AZ-DR-R4 R1 - SD = AZ-SD4	AstraZeneca regression	Sum pred. label	MAE	1.83947
DR = AZ-DR-R4 R1 - SD = AZ-SD4	AstraZeneca regression	Sum pred. label	R2	4.43962
DR = AZ-DR-R4 R1 - SD = AZ-SD4	AstraZeneca regression	Neural pred. label	MAE	12.698
DR = AZ-DR-R4 R1 - SD = AZ-SD4	AstraZeneca regression	Neural pred. label	R2	15.1945
DR = AZ-DR-R12 - SD = AZ-SD11	AstraZeneca regression	Sum emb.	MAE	-7.13056
DR = AZ-DR-R12 - SD = AZ-SD11	AstraZeneca regression	Sum emb.	R2	-15.1652
DR = AZ-DR-R12 - SD = AZ-SD11	AstraZeneca regression	Neural emb.	MAE	0.473034
DR = AZ-DR-R12 - SD = AZ-SD11	AstraZeneca regression	Neural emb.	R2	-2.75644
DR = AZ-DR-R12 - SD = AZ-SD11	AstraZeneca regression	Sum pred. label	MAE	5.64913
DR = AZ-DR-R12 - SD = AZ-SD11	AstraZeneca regression	Sum pred. label	R2	25.2841
DR = AZ-DR-R12 - SD = AZ-SD11	AstraZeneca regression	Neural pred. label	MAE	2.16495
DR = AZ-DR-R12 - SD = AZ-SD11	AstraZeneca regression	Neural pred. label	R2	13.6822
DR = AZ-DR-R5 - SD = AZ-SD3	AstraZeneca regression	Sum emb.	MAE	-25.805
DR = AZ-DR-R5 - SD = AZ-SD3	AstraZeneca regression	Sum emb.	R2	-106.968
DR = AZ-DR-R5 - SD = AZ-SD3	AstraZeneca regression	Neural emb.	MAE	19.0697
DR = AZ-DR-R5 - SD = AZ-SD3	AstraZeneca regression	Neural emb.	R2	40.7456
DR = AZ-DR-R5 - SD = AZ-SD3	AstraZeneca regression	Sum pred. label	MAE	-5.38947
DR = AZ-DR-R5 - SD = AZ-SD3	AstraZeneca regression	Sum pred. label	R2	-11.2739
DR = AZ-DR-R5 - SD = AZ-SD3	AstraZeneca regression	Neural pred. label	MAE	17.31
DR = AZ-DR-R5 - SD = AZ-SD3	AstraZeneca regression	Neural pred. label	R2	38.9085
DR = AZ-DR-R2 - SD = AZ-SD6	AstraZeneca regression	Sum emb.	MAE	4.56551
DR = AZ-DR-R2 - SD = AZ-SD6	AstraZeneca regression	Sum emb.	R2	44.7997
DR = AZ-DR-R2 - SD = AZ-SD6	AstraZeneca regression	Neural emb.	MAE	3.57486
DR = AZ-DR-R2 - SD = AZ-SD6	AstraZeneca regression	Neural emb.	R2	-8.73408
DR = AZ-DR-R2 - SD = AZ-SD6	AstraZeneca regression	Sum pred. label	MAE	1.18883
DR = AZ-DR-R2 - SD = AZ-SD6	AstraZeneca regression	Sum pred. label	R2	42.3877
DR = AZ-DR-R2 - SD = AZ-SD6	AstraZeneca regression	Neural pred. label	MAE	-8.60191
DR = AZ-DR-R2 - SD = AZ-SD6	AstraZeneca regression	Neural pred. label	R2	-231.425
DR = AZ-DR-R6 - SD = AZ-SD5	AstraZeneca regression	Sum emb.	MAE	-0.505178
DR = AZ-DR-R6 - SD = AZ-SD5	AstraZeneca regression	Sum emb.	R2	-0.135772
DR = AZ-DR-R6 - SD = AZ-SD5	AstraZeneca regression	Neural emb.	MAE	-5.12764
DR = AZ-DR-R6 - SD = AZ-SD5	AstraZeneca regression	Neural emb.	R2	-20.0266
DR = AZ-DR-R6 - SD = AZ-SD5	AstraZeneca regression	Sum pred. label	MAE	3.84152
DR = AZ-DR-R6 - SD = AZ-SD5	AstraZeneca regression	Sum pred. label	R2	5.7474
DR = AZ-DR-R6 - SD = AZ-SD5	AstraZeneca regression	Neural pred. label	MAE	-5.36265
DR = AZ-DR-R6 - SD = AZ-SD5	AstraZeneca regression	Neural pred. label	R2	-19.3712
DR = AZ-DR-C2 - SD = AZ-SD14	AstraZeneca classification	Sum emb.	AUROC	-3.92157
DR = AZ-DR-C2 - SD = AZ-SD14	AstraZeneca classification	Sum emb.	MCC	-35.7994
DR = AZ-DR-C2 - SD = AZ-SD14	AstraZeneca classification	Neural emb.	AUROC	33.3333
DR = AZ-DR-C2 - SD = AZ-SD14	AstraZeneca classification	Neural emb.	MCC	45.5214
DR = AZ-DR-C2 - SD = AZ-SD14	AstraZeneca classification	Sum pred. label	AUROC	29.4118
DR = AZ-DR-C2 - SD = AZ-SD14	AstraZeneca classification	Sum pred. label	MCC	15.2701
DR = AZ-DR-C2 - SD = AZ-SD14	AstraZeneca classification	Neural pred. label	AUROC	0
DR = AZ-DR-C2 - SD = AZ-SD14	AstraZeneca classification	Neural pred. label	MCC	0
DR = AZ-DR-C1 - SD = AZ-SD13	AstraZeneca classification	Sum emb.	AUROC	-3.61381
DR = AZ-DR-C1 - SD = AZ-SD13	AstraZeneca classification	Sum emb.	MCC	-3.05321
DR = AZ-DR-C1 - SD = AZ-SD13	AstraZeneca classification	Neural emb.	AUROC	3.82956
DR = AZ-DR-C1 - SD = AZ-SD13	AstraZeneca classification	Neural emb.	MCC	11.5635
DR = AZ-DR-C1 - SD = AZ-SD13	AstraZeneca classification	Sum pred. label	AUROC	0.701187
DR = AZ-DR-C1 - SD = AZ-SD13	AstraZeneca classification	Sum pred. label	MCC	7.79471
DR = AZ-DR-C1 - SD = AZ-SD13	AstraZeneca classification	Neural pred. label	AUROC	-0.485437
DR = AZ-DR-C1 - SD = AZ-SD13	AstraZeneca classification	Neural pred. label	MCC	0.35185
AID2382-2098	PubChem regression	Sum emb.	MAE	12.7945
AID2382-2098	PubChem regression	Sum emb.	R2	58.4966
AID2382-2098	PubChem regression	Neural emb.	MAE	49.2035
AID2382-2098	PubChem regression	Neural emb.	R2	97.6854
AID2382-2098	PubChem regression	Sum pred. label	MAE	18.7568
AID2382-2098	PubChem regression	Sum pred. label	R2	44.7667
AID2382-2098	PubChem regression	Neural pred. label	MAE	36.5163
AID2382-2098	PubChem regression	Neural pred. label	R2	82.2367
AID687027-652154	PubChem regression	Sum emb.	MAE	12.8306
AID687027-652154	PubChem regression	Sum emb.	R2	11.3892
AID687027-652154	PubChem regression	Neural emb.	MAE	11.6211
AID687027-652154	PubChem regression	Neural emb.	R2	17.9261
AID687027-652154	PubChem regression	Sum pred. label	MAE	-34.9501
AID687027-652154	PubChem regression	Sum pred. label	R2	-127.891
AID687027-652154	PubChem regression	Neural pred. label	MAE	0.723823
AID687027-652154	PubChem regression	Neural pred. label	R2	-16.8922

## Sheet: Figure 5C
Simulated Z-Score (Label)	DR model	Predicted pIC50
-100	Hybrid (Label, Predicted label (Neural))	6.60691
-99.5	Hybrid (Label, Predicted label (Neural))	6.598
-99	Hybrid (Label, Predicted label (Neural))	6.58909
-98.5	Hybrid (Label, Predicted label (Neural))	6.58018
-98	Hybrid (Label, Predicted label (Neural))	6.57127
-97.5	Hybrid (Label, Predicted label (Neural))	6.56236
-97	Hybrid (Label, Predicted label (Neural))	6.55373
-96.5	Hybrid (Label, Predicted label (Neural))	6.54527
-96	Hybrid (Label, Predicted label (Neural))	6.5368
-95.5	Hybrid (Label, Predicted label (Neural))	6.52831
-95	Hybrid (Label, Predicted label (Neural))	6.5193
-94.5	Hybrid (Label, Predicted label (Neural))	6.51029
-94	Hybrid (Label, Predicted label (Neural))	6.50128
-93.5	Hybrid (Label, Predicted label (Neural))	6.49247
-93	Hybrid (Label, Predicted label (Neural))	6.48401
-92.5	Hybrid (Label, Predicted label (Neural))	6.47555
-92	Hybrid (Label, Predicted label (Neural))	6.46709
-91.5	Hybrid (Label, Predicted label (Neural))	6.45868
-91	Hybrid (Label, Predicted label (Neural))	6.4507
-90.5	Hybrid (Label, Predicted label (Neural))	6.44272
-90	Hybrid (Label, Predicted label (Neural))	6.43474
-89.5	Hybrid (Label, Predicted label (Neural))	6.42657
-89	Hybrid (Label, Predicted label (Neural))	6.41839
-88.5	Hybrid (Label, Predicted label (Neural))	6.4102
-88	Hybrid (Label, Predicted label (Neural))	6.40202
-87.5	Hybrid (Label, Predicted label (Neural))	6.39378
-87	Hybrid (Label, Predicted label (Neural))	6.38532
-86.5	Hybrid (Label, Predicted label (Neural))	6.37686
-86	Hybrid (Label, Predicted label (Neural))	6.36841
-85.5	Hybrid (Label, Predicted label (Neural))	6.35995
-85	Hybrid (Label, Predicted label (Neural))	6.3516
-84.5	Hybrid (Label, Predicted label (Neural))	6.34327
-84	Hybrid (Label, Predicted label (Neural))	6.33494
-83.5	Hybrid (Label, Predicted label (Neural))	6.32661
-83	Hybrid (Label, Predicted label (Neural))	6.31828
-82.5	Hybrid (Label, Predicted label (Neural))	6.30988
-82	Hybrid (Label, Predicted label (Neural))	6.30136
-81.5	Hybrid (Label, Predicted label (Neural))	6.29298
-81	Hybrid (Label, Predicted label (Neural))	6.28451
-80.5	Hybrid (Label, Predicted label (Neural))	6.27639
-80	Hybrid (Label, Predicted label (Neural))	6.26845
-79.5	Hybrid (Label, Predicted label (Neural))	6.2605
-79	Hybrid (Label, Predicted label (Neural))	6.25256
-78.5	Hybrid (Label, Predicted label (Neural))	6.24461
-78	Hybrid (Label, Predicted label (Neural))	6.23666
-77.5	Hybrid (Label, Predicted label (Neural))	6.22872
-77	Hybrid (Label, Predicted label (Neural))	6.22077
-76.5	Hybrid (Label, Predicted label (Neural))	6.21283
-76	Hybrid (Label, Predicted label (Neural))	6.20508
-75.5	Hybrid (Label, Predicted label (Neural))	6.19741
-75	Hybrid (Label, Predicted label (Neural))	6.18973
-74.5	Hybrid (Label, Predicted label (Neural))	6.18206
-74	Hybrid (Label, Predicted label (Neural))	6.17439
-73.5	Hybrid (Label, Predicted label (Neural))	6.16683
-73	Hybrid (Label, Predicted label (Neural))	6.15931
-72.5	Hybrid (Label, Predicted label (Neural))	6.1518
-72	Hybrid (Label, Predicted label (Neural))	6.14438
-71.5	Hybrid (Label, Predicted label (Neural))	6.13695
-71	Hybrid (Label, Predicted label (Neural))	6.12953
-70.5	Hybrid (Label, Predicted label (Neural))	6.1229
-70	Hybrid (Label, Predicted label (Neural))	6.11701
-69.5	Hybrid (Label, Predicted label (Neural))	6.11112
-69	Hybrid (Label, Predicted label (Neural))	6.10523
-68.5	Hybrid (Label, Predicted label (Neural))	6.09934
-68	Hybrid (Label, Predicted label (Neural))	6.09344
-67.5	Hybrid (Label, Predicted label (Neural))	6.08741
-67	Hybrid (Label, Predicted label (Neural))	6.08134
-66.5	Hybrid (Label, Predicted label (Neural))	6.07527
-66	Hybrid (Label, Predicted label (Neural))	6.06919
-65.5	Hybrid (Label, Predicted label (Neural))	6.06309
-65	Hybrid (Label, Predicted label (Neural))	6.05699
-64.5	Hybrid (Label, Predicted label (Neural))	6.05133
-64	Hybrid (Label, Predicted label (Neural))	6.04578
-63.5	Hybrid (Label, Predicted label (Neural))	6.04011
-63	Hybrid (Label, Predicted label (Neural))	6.03431
-62.5	Hybrid (Label, Predicted label (Neural))	6.02851
-62	Hybrid (Label, Predicted label (Neural))	6.02271
-61.5	Hybrid (Label, Predicted label (Neural))	6.01699
-61	Hybrid (Label, Predicted label (Neural))	6.01129
-60.5	Hybrid (Label, Predicted label (Neural))	6.00556
-60	Hybrid (Label, Predicted label (Neural))	5.99937
-59.5	Hybrid (Label, Predicted label (Neural))	5.99268
-59	Hybrid (Label, Predicted label (Neural))	5.98597
-58.5	Hybrid (Label, Predicted label (Neural))	5.97926
-58	Hybrid (Label, Predicted label (Neural))	5.97256
-57.5	Hybrid (Label, Predicted label (Neural))	5.96585
-57	Hybrid (Label, Predicted label (Neural))	5.95914
-56.5	Hybrid (Label, Predicted label (Neural))	5.9524
-56	Hybrid (Label, Predicted label (Neural))	5.94555
-55.5	Hybrid (Label, Predicted label (Neural))	5.9389
-55	Hybrid (Label, Predicted label (Neural))	5.93254
-54.5	Hybrid (Label, Predicted label (Neural))	5.92617
-54	Hybrid (Label, Predicted label (Neural))	5.91951
-53.5	Hybrid (Label, Predicted label (Neural))	5.91285
-53	Hybrid (Label, Predicted label (Neural))	5.9064
-52.5	Hybrid (Label, Predicted label (Neural))	5.89999
-52	Hybrid (Label, Predicted label (Neural))	5.89359
-51.5	Hybrid (Label, Predicted label (Neural))	5.8872
-51	Hybrid (Label, Predicted label (Neural))	5.88066
-50.5	Hybrid (Label, Predicted label (Neural))	5.87402
-50	Hybrid (Label, Predicted label (Neural))	5.86738
-49.5	Hybrid (Label, Predicted label (Neural))	5.86045
-49	Hybrid (Label, Predicted label (Neural))	5.85461
-48.5	Hybrid (Label, Predicted label (Neural))	5.84998
-48	Hybrid (Label, Predicted label (Neural))	5.84613
-47.5	Hybrid (Label, Predicted label (Neural))	5.84293
-47	Hybrid (Label, Predicted label (Neural))	5.84079
-46.5	Hybrid (Label, Predicted label (Neural))	5.83895
-46	Hybrid (Label, Predicted label (Neural))	5.83807
-45.5	Hybrid (Label, Predicted label (Neural))	5.83784
-45	Hybrid (Label, Predicted label (Neural))	5.84014
-44.5	Hybrid (Label, Predicted label (Neural))	5.84219
-44	Hybrid (Label, Predicted label (Neural))	5.84339
-43.5	Hybrid (Label, Predicted label (Neural))	5.84459
-43	Hybrid (Label, Predicted label (Neural))	5.84452
-42.5	Hybrid (Label, Predicted label (Neural))	5.84303
-42	Hybrid (Label, Predicted label (Neural))	5.84059
-41.5	Hybrid (Label, Predicted label (Neural))	5.83897
-41	Hybrid (Label, Predicted label (Neural))	5.83783
-40.5	Hybrid (Label, Predicted label (Neural))	5.83556
-40	Hybrid (Label, Predicted label (Neural))	5.83317
-39.5	Hybrid (Label, Predicted label (Neural))	5.8306
-39	Hybrid (Label, Predicted label (Neural))	5.82653
-38.5	Hybrid (Label, Predicted label (Neural))	5.82282
-38	Hybrid (Label, Predicted label (Neural))	5.81895
-37.5	Hybrid (Label, Predicted label (Neural))	5.81487
-37	Hybrid (Label, Predicted label (Neural))	5.81098
-36.5	Hybrid (Label, Predicted label (Neural))	5.80709
-36	Hybrid (Label, Predicted label (Neural))	5.80425
-35.5	Hybrid (Label, Predicted label (Neural))	5.80164
-35	Hybrid (Label, Predicted label (Neural))	5.79903
-34.5	Hybrid (Label, Predicted label (Neural))	5.79663
-34	Hybrid (Label, Predicted label (Neural))	5.79538
-33.5	Hybrid (Label, Predicted label (Neural))	5.79385
-33	Hybrid (Label, Predicted label (Neural))	5.79174
-32.5	Hybrid (Label, Predicted label (Neural))	5.78998
-32	Hybrid (Label, Predicted label (Neural))	5.7882
-31.5	Hybrid (Label, Predicted label (Neural))	5.78363
-31	Hybrid (Label, Predicted label (Neural))	5.77826
-30.5	Hybrid (Label, Predicted label (Neural))	5.77251
-30	Hybrid (Label, Predicted label (Neural))	5.76739
-29.5	Hybrid (Label, Predicted label (Neural))	5.76274
-29	Hybrid (Label, Predicted label (Neural))	5.75774
-28.5	Hybrid (Label, Predicted label (Neural))	5.75243
-28	Hybrid (Label, Predicted label (Neural))	5.74635
-27.5	Hybrid (Label, Predicted label (Neural))	5.73989
-27	Hybrid (Label, Predicted label (Neural))	5.73351
-26.5	Hybrid (Label, Predicted label (Neural))	5.72673
-26	Hybrid (Label, Predicted label (Neural))	5.71946
-25.5	Hybrid (Label, Predicted label (Neural))	5.71193
-25	Hybrid (Label, Predicted label (Neural))	5.70379
-24.5	Hybrid (Label, Predicted label (Neural))	5.69566
-24	Hybrid (Label, Predicted label (Neural))	5.68814
-23.5	Hybrid (Label, Predicted label (Neural))	5.67837
-23	Hybrid (Label, Predicted label (Neural))	5.66653
-22.5	Hybrid (Label, Predicted label (Neural))	5.65266
-22	Hybrid (Label, Predicted label (Neural))	5.63679
-21.5	Hybrid (Label, Predicted label (Neural))	5.6206
-21	Hybrid (Label, Predicted label (Neural))	5.60452
-20.5	Hybrid (Label, Predicted label (Neural))	5.5895
-20	Hybrid (Label, Predicted label (Neural))	5.57445
-19.5	Hybrid (Label, Predicted label (Neural))	5.55988
-19	Hybrid (Label, Predicted label (Neural))	5.54135
-18.5	Hybrid (Label, Predicted label (Neural))	5.523
-18	Hybrid (Label, Predicted label (Neural))	5.50682
-17.5	Hybrid (Label, Predicted label (Neural))	5.49058
-17	Hybrid (Label, Predicted label (Neural))	5.47312
-16.5	Hybrid (Label, Predicted label (Neural))	5.45449
-16	Hybrid (Label, Predicted label (Neural))	5.43679
-15.5	Hybrid (Label, Predicted label (Neural))	5.41095
-15	Hybrid (Label, Predicted label (Neural))	5.385
-14.5	Hybrid (Label, Predicted label (Neural))	5.35588
-14	Hybrid (Label, Predicted label (Neural))	5.32507
-13.5	Hybrid (Label, Predicted label (Neural))	5.29438
-13	Hybrid (Label, Predicted label (Neural))	5.26325
-12.5	Hybrid (Label, Predicted label (Neural))	5.22504
-12	Hybrid (Label, Predicted label (Neural))	5.18624
-11.5	Hybrid (Label, Predicted label (Neural))	5.14495
-11	Hybrid (Label, Predicted label (Neural))	5.10164
-10.5	Hybrid (Label, Predicted label (Neural))	5.05825
-10	Hybrid (Label, Predicted label (Neural))	5.01445
-9.5	Hybrid (Label, Predicted label (Neural))	4.9702
-9	Hybrid (Label, Predicted label (Neural))	4.92581
-8.5	Hybrid (Label, Predicted label (Neural))	4.88136
-8	Hybrid (Label, Predicted label (Neural))	4.83925
-7.5	Hybrid (Label, Predicted label (Neural))	4.80095
-7	Hybrid (Label, Predicted label (Neural))	4.75837
-6.5	Hybrid (Label, Predicted label (Neural))	4.71516
-6	Hybrid (Label, Predicted label (Neural))	4.67382
-5.5	Hybrid (Label, Predicted label (Neural))	4.63271
-5	Hybrid (Label, Predicted label (Neural))	4.58913
-4.5	Hybrid (Label, Predicted label (Neural))	4.54603
-4	Hybrid (Label, Predicted label (Neural))	4.49693
-3.5	Hybrid (Label, Predicted label (Neural))	4.44303
-3	Hybrid (Label, Predicted label (Neural))	4.39336
-2.5	Hybrid (Label, Predicted label (Neural))	4.34823
-2	Hybrid (Label, Predicted label (Neural))	4.30953
-1.5	Hybrid (Label, Predicted label (Neural))	4.27799
-1	Hybrid (Label, Predicted label (Neural))	4.24404
-0.5	Hybrid (Label, Predicted label (Neural))	4.21061
0	Hybrid (Label, Predicted label (Neural))	4.18345
0.5	Hybrid (Label, Predicted label (Neural))	4.15272
1	Hybrid (Label, Predicted label (Neural))	4.13049
1.5	Hybrid (Label, Predicted label (Neural))	4.10895
2	Hybrid (Label, Predicted label (Neural))	4.09202
2.5	Hybrid (Label, Predicted label (Neural))	4.08656
3	Hybrid (Label, Predicted label (Neural))	4.08373
3.5	Hybrid (Label, Predicted label (Neural))	4.08293
4	Hybrid (Label, Predicted label (Neural))	4.08195
4.5	Hybrid (Label, Predicted label (Neural))	4.07878
5	Hybrid (Label, Predicted label (Neural))	4.07759
5.5	Hybrid (Label, Predicted label (Neural))	4.07885
6	Hybrid (Label, Predicted label (Neural))	4.07826
6.5	Hybrid (Label, Predicted label (Neural))	4.08384
7	Hybrid (Label, Predicted label (Neural))	4.08783
7.5	Hybrid (Label, Predicted label (Neural))	4.09194
8	Hybrid (Label, Predicted label (Neural))	4.09607
8.5	Hybrid (Label, Predicted label (Neural))	4.10036
9	Hybrid (Label, Predicted label (Neural))	4.1037
9.5	Hybrid (Label, Predicted label (Neural))	4.10688
10	Hybrid (Label, Predicted label (Neural))	4.10841
10.5	Hybrid (Label, Predicted label (Neural))	4.10906
11	Hybrid (Label, Predicted label (Neural))	4.11007
11.5	Hybrid (Label, Predicted label (Neural))	4.11195
12	Hybrid (Label, Predicted label (Neural))	4.11333
12.5	Hybrid (Label, Predicted label (Neural))	4.11521
13	Hybrid (Label, Predicted label (Neural))	4.12044
13.5	Hybrid (Label, Predicted label (Neural))	4.12629
14	Hybrid (Label, Predicted label (Neural))	4.13212
14.5	Hybrid (Label, Predicted label (Neural))	4.13805
15	Hybrid (Label, Predicted label (Neural))	4.14363
15.5	Hybrid (Label, Predicted label (Neural))	4.14843
16	Hybrid (Label, Predicted label (Neural))	4.15323
16.5	Hybrid (Label, Predicted label (Neural))	4.15801
17	Hybrid (Label, Predicted label (Neural))	4.16134
17.5	Hybrid (Label, Predicted label (Neural))	4.16563
18	Hybrid (Label, Predicted label (Neural))	4.16986
18.5	Hybrid (Label, Predicted label (Neural))	4.17375
19	Hybrid (Label, Predicted label (Neural))	4.17824
19.5	Hybrid (Label, Predicted label (Neural))	4.18294
20	Hybrid (Label, Predicted label (Neural))	4.18792
20.5	Hybrid (Label, Predicted label (Neural))	4.19295
21	Hybrid (Label, Predicted label (Neural))	4.19819
21.5	Hybrid (Label, Predicted label (Neural))	4.20378
22	Hybrid (Label, Predicted label (Neural))	4.20986
22.5	Hybrid (Label, Predicted label (Neural))	4.21592
23	Hybrid (Label, Predicted label (Neural))	4.22193
23.5	Hybrid (Label, Predicted label (Neural))	4.22662
24	Hybrid (Label, Predicted label (Neural))	4.23058
24.5	Hybrid (Label, Predicted label (Neural))	4.23492
25	Hybrid (Label, Predicted label (Neural))	4.23922
25.5	Hybrid (Label, Predicted label (Neural))	4.24338
26	Hybrid (Label, Predicted label (Neural))	4.24755
26.5	Hybrid (Label, Predicted label (Neural))	4.25166
27	Hybrid (Label, Predicted label (Neural))	4.25566
27.5	Hybrid (Label, Predicted label (Neural))	4.25969
28	Hybrid (Label, Predicted label (Neural))	4.2637
28.5	Hybrid (Label, Predicted label (Neural))	4.26764
29	Hybrid (Label, Predicted label (Neural))	4.27222
29.5	Hybrid (Label, Predicted label (Neural))	4.27708
30	Hybrid (Label, Predicted label (Neural))	4.28149
30.5	Hybrid (Label, Predicted label (Neural))	4.28572
31	Hybrid (Label, Predicted label (Neural))	4.28987
31.5	Hybrid (Label, Predicted label (Neural))	4.29402
32	Hybrid (Label, Predicted label (Neural))	4.29805
32.5	Hybrid (Label, Predicted label (Neural))	4.30191
33	Hybrid (Label, Predicted label (Neural))	4.30597
33.5	Hybrid (Label, Predicted label (Neural))	4.31017
34	Hybrid (Label, Predicted label (Neural))	4.31473
34.5	Hybrid (Label, Predicted label (Neural))	4.3195
35	Hybrid (Label, Predicted label (Neural))	4.32485
35.5	Hybrid (Label, Predicted label (Neural))	4.33021
36	Hybrid (Label, Predicted label (Neural))	4.33556
36.5	Hybrid (Label, Predicted label (Neural))	4.34091
37	Hybrid (Label, Predicted label (Neural))	4.34626
37.5	Hybrid (Label, Predicted label (Neural))	4.35146
38	Hybrid (Label, Predicted label (Neural))	4.35665
38.5	Hybrid (Label, Predicted label (Neural))	4.36204
39	Hybrid (Label, Predicted label (Neural))	4.36791
39.5	Hybrid (Label, Predicted label (Neural))	4.37342
40	Hybrid (Label, Predicted label (Neural))	4.37887
40.5	Hybrid (Label, Predicted label (Neural))	4.38444
41	Hybrid (Label, Predicted label (Neural))	4.38987
41.5	Hybrid (Label, Predicted label (Neural))	4.3942
42	Hybrid (Label, Predicted label (Neural))	4.3983
42.5	Hybrid (Label, Predicted label (Neural))	4.40241
43	Hybrid (Label, Predicted label (Neural))	4.40648
43.5	Hybrid (Label, Predicted label (Neural))	4.41051
44	Hybrid (Label, Predicted label (Neural))	4.41453
44.5	Hybrid (Label, Predicted label (Neural))	4.41855
45	Hybrid (Label, Predicted label (Neural))	4.42256
45.5	Hybrid (Label, Predicted label (Neural))	4.42643
46	Hybrid (Label, Predicted label (Neural))	4.43029
46.5	Hybrid (Label, Predicted label (Neural))	4.43411
47	Hybrid (Label, Predicted label (Neural))	4.43775
47.5	Hybrid (Label, Predicted label (Neural))	4.44139
48	Hybrid (Label, Predicted label (Neural))	4.44509
48.5	Hybrid (Label, Predicted label (Neural))	4.44882
49	Hybrid (Label, Predicted label (Neural))	4.45251
49.5	Hybrid (Label, Predicted label (Neural))	4.4562
50	Hybrid (Label, Predicted label (Neural))	4.45989
50.5	Hybrid (Label, Predicted label (Neural))	4.4635
51	Hybrid (Label, Predicted label (Neural))	4.46708
51.5	Hybrid (Label, Predicted label (Neural))	4.47067
52	Hybrid (Label, Predicted label (Neural))	4.47425
52.5	Hybrid (Label, Predicted label (Neural))	4.47783
53	Hybrid (Label, Predicted label (Neural))	4.48144
53.5	Hybrid (Label, Predicted label (Neural))	4.48505
54	Hybrid (Label, Predicted label (Neural))	4.48874
54.5	Hybrid (Label, Predicted label (Neural))	4.49266
55	Hybrid (Label, Predicted label (Neural))	4.49658
55.5	Hybrid (Label, Predicted label (Neural))	4.50062
56	Hybrid (Label, Predicted label (Neural))	4.50485
56.5	Hybrid (Label, Predicted label (Neural))	4.50911
57	Hybrid (Label, Predicted label (Neural))	4.51336
57.5	Hybrid (Label, Predicted label (Neural))	4.5176
58	Hybrid (Label, Predicted label (Neural))	4.52185
58.5	Hybrid (Label, Predicted label (Neural))	4.5261
59	Hybrid (Label, Predicted label (Neural))	4.53034
59.5	Hybrid (Label, Predicted label (Neural))	4.53459
60	Hybrid (Label, Predicted label (Neural))	4.53919
60.5	Hybrid (Label, Predicted label (Neural))	4.54419
61	Hybrid (Label, Predicted label (Neural))	4.54919
61.5	Hybrid (Label, Predicted label (Neural))	4.55419
62	Hybrid (Label, Predicted label (Neural))	4.5592
62.5	Hybrid (Label, Predicted label (Neural))	4.5642
63	Hybrid (Label, Predicted label (Neural))	4.5692
63.5	Hybrid (Label, Predicted label (Neural))	4.5742
64	Hybrid (Label, Predicted label (Neural))	4.57907
64.5	Hybrid (Label, Predicted label (Neural))	4.58375
65	Hybrid (Label, Predicted label (Neural))	4.58838
65.5	Hybrid (Label, Predicted label (Neural))	4.59301
66	Hybrid (Label, Predicted label (Neural))	4.59743
66.5	Hybrid (Label, Predicted label (Neural))	4.60186
67	Hybrid (Label, Predicted label (Neural))	4.60628
67.5	Hybrid (Label, Predicted label (Neural))	4.6107
68	Hybrid (Label, Predicted label (Neural))	4.61513
68.5	Hybrid (Label, Predicted label (Neural))	4.61955
69	Hybrid (Label, Predicted label (Neural))	4.62398
69.5	Hybrid (Label, Predicted label (Neural))	4.6284
70	Hybrid (Label, Predicted label (Neural))	4.63281
70.5	Hybrid (Label, Predicted label (Neural))	4.63723
71	Hybrid (Label, Predicted label (Neural))	4.64164
71.5	Hybrid (Label, Predicted label (Neural))	4.64605
72	Hybrid (Label, Predicted label (Neural))	4.65047
72.5	Hybrid (Label, Predicted label (Neural))	4.65488
73	Hybrid (Label, Predicted label (Neural))	4.65929
73.5	Hybrid (Label, Predicted label (Neural))	4.66371
74	Hybrid (Label, Predicted label (Neural))	4.66812
74.5	Hybrid (Label, Predicted label (Neural))	4.67253
75	Hybrid (Label, Predicted label (Neural))	4.67694
75.5	Hybrid (Label, Predicted label (Neural))	4.68136
76	Hybrid (Label, Predicted label (Neural))	4.68598
76.5	Hybrid (Label, Predicted label (Neural))	4.69092
77	Hybrid (Label, Predicted label (Neural))	4.69586
77.5	Hybrid (Label, Predicted label (Neural))	4.7008
78	Hybrid (Label, Predicted label (Neural))	4.70581
78.5	Hybrid (Label, Predicted label (Neural))	4.71083
79	Hybrid (Label, Predicted label (Neural))	4.71585
79.5	Hybrid (Label, Predicted label (Neural))	4.72086
80	Hybrid (Label, Predicted label (Neural))	4.72588
80.5	Hybrid (Label, Predicted label (Neural))	4.7309
81	Hybrid (Label, Predicted label (Neural))	4.73591
81.5	Hybrid (Label, Predicted label (Neural))	4.74093
82	Hybrid (Label, Predicted label (Neural))	4.74595
82.5	Hybrid (Label, Predicted label (Neural))	4.75096
83	Hybrid (Label, Predicted label (Neural))	4.75598
83.5	Hybrid (Label, Predicted label (Neural))	4.761
84	Hybrid (Label, Predicted label (Neural))	4.76603
84.5	Hybrid (Label, Predicted label (Neural))	4.771
85	Hybrid (Label, Predicted label (Neural))	4.77583
85.5	Hybrid (Label, Predicted label (Neural))	4.78061
86	Hybrid (Label, Predicted label (Neural))	4.7854
86.5	Hybrid (Label, Predicted label (Neural))	4.79018
87	Hybrid (Label, Predicted label (Neural))	4.79497
87.5	Hybrid (Label, Predicted label (Neural))	4.79975
88	Hybrid (Label, Predicted label (Neural))	4.80454
88.5	Hybrid (Label, Predicted label (Neural))	4.8093
89	Hybrid (Label, Predicted label (Neural))	4.81404
89.5	Hybrid (Label, Predicted label (Neural))	4.81879
90	Hybrid (Label, Predicted label (Neural))	4.82353
90.5	Hybrid (Label, Predicted label (Neural))	4.82828
91	Hybrid (Label, Predicted label (Neural))	4.83303
91.5	Hybrid (Label, Predicted label (Neural))	4.83777
92	Hybrid (Label, Predicted label (Neural))	4.84252
92.5	Hybrid (Label, Predicted label (Neural))	4.84726
93	Hybrid (Label, Predicted label (Neural))	4.85201
93.5	Hybrid (Label, Predicted label (Neural))	4.85676
94	Hybrid (Label, Predicted label (Neural))	4.8615
94.5	Hybrid (Label, Predicted label (Neural))	4.86625
95	Hybrid (Label, Predicted label (Neural))	4.87099
95.5	Hybrid (Label, Predicted label (Neural))	4.87559
96	Hybrid (Label, Predicted label (Neural))	4.88015
96.5	Hybrid (Label, Predicted label (Neural))	4.8847
97	Hybrid (Label, Predicted label (Neural))	4.88924
97.5	Hybrid (Label, Predicted label (Neural))	4.89379
98	Hybrid (Label, Predicted label (Neural))	4.89838
98.5	Hybrid (Label, Predicted label (Neural))	4.90299
99	Hybrid (Label, Predicted label (Neural))	4.9076
99.5	Hybrid (Label, Predicted label (Neural))	4.91222
-100	Hybrid (Label, Predicted label (Sum))	5.96174
-99.5	Hybrid (Label, Predicted label (Sum))	5.95716
-99	Hybrid (Label, Predicted label (Sum))	5.95277
-98.5	Hybrid (Label, Predicted label (Sum))	5.94928
-98	Hybrid (Label, Predicted label (Sum))	5.94579
-97.5	Hybrid (Label, Predicted label (Sum))	5.94231
-97	Hybrid (Label, Predicted label (Sum))	5.93882
-96.5	Hybrid (Label, Predicted label (Sum))	5.93533
-96	Hybrid (Label, Predicted label (Sum))	5.93185
-95.5	Hybrid (Label, Predicted label (Sum))	5.92836
-95	Hybrid (Label, Predicted label (Sum))	5.92488
-94.5	Hybrid (Label, Predicted label (Sum))	5.92139
-94	Hybrid (Label, Predicted label (Sum))	5.91803
-93.5	Hybrid (Label, Predicted label (Sum))	5.91472
-93	Hybrid (Label, Predicted label (Sum))	5.9114
-92.5	Hybrid (Label, Predicted label (Sum))	5.90808
-92	Hybrid (Label, Predicted label (Sum))	5.90477
-91.5	Hybrid (Label, Predicted label (Sum))	5.90145
-91	Hybrid (Label, Predicted label (Sum))	5.89822
-90.5	Hybrid (Label, Predicted label (Sum))	5.8953
-90	Hybrid (Label, Predicted label (Sum))	5.89237
-89.5	Hybrid (Label, Predicted label (Sum))	5.88945
-89	Hybrid (Label, Predicted label (Sum))	5.88653
-88.5	Hybrid (Label, Predicted label (Sum))	5.88361
-88	Hybrid (Label, Predicted label (Sum))	5.88069
-87.5	Hybrid (Label, Predicted label (Sum))	5.87779
-87	Hybrid (Label, Predicted label (Sum))	5.87514
-86.5	Hybrid (Label, Predicted label (Sum))	5.87249
-86	Hybrid (Label, Predicted label (Sum))	5.86984
-85.5	Hybrid (Label, Predicted label (Sum))	5.86719
-85	Hybrid (Label, Predicted label (Sum))	5.86454
-84.5	Hybrid (Label, Predicted label (Sum))	5.86189
-84	Hybrid (Label, Predicted label (Sum))	5.85924
-83.5	Hybrid (Label, Predicted label (Sum))	5.85631
-83	Hybrid (Label, Predicted label (Sum))	5.85279
-82.5	Hybrid (Label, Predicted label (Sum))	5.84926
-82	Hybrid (Label, Predicted label (Sum))	5.84617
-81.5	Hybrid (Label, Predicted label (Sum))	5.84353
-81	Hybrid (Label, Predicted label (Sum))	5.8409
-80.5	Hybrid (Label, Predicted label (Sum))	5.83826
-80	Hybrid (Label, Predicted label (Sum))	5.83562
-79.5	Hybrid (Label, Predicted label (Sum))	5.83461
-79	Hybrid (Label, Predicted label (Sum))	5.83379
-78.5	Hybrid (Label, Predicted label (Sum))	5.83251
-78	Hybrid (Label, Predicted label (Sum))	5.83105
-77.5	Hybrid (Label, Predicted label (Sum))	5.82958
-77	Hybrid (Label, Predicted label (Sum))	5.82812
-76.5	Hybrid (Label, Predicted label (Sum))	5.82665
-76	Hybrid (Label, Predicted label (Sum))	5.82523
-75.5	Hybrid (Label, Predicted label (Sum))	5.82381
-75	Hybrid (Label, Predicted label (Sum))	5.82231
-74.5	Hybrid (Label, Predicted label (Sum))	5.82061
-74	Hybrid (Label, Predicted label (Sum))	5.81891
-73.5	Hybrid (Label, Predicted label (Sum))	5.81714
-73	Hybrid (Label, Predicted label (Sum))	5.81507
-72.5	Hybrid (Label, Predicted label (Sum))	5.81277
-72	Hybrid (Label, Predicted label (Sum))	5.81033
-71.5	Hybrid (Label, Predicted label (Sum))	5.80787
-71	Hybrid (Label, Predicted label (Sum))	5.80515
-70.5	Hybrid (Label, Predicted label (Sum))	5.80253
-70	Hybrid (Label, Predicted label (Sum))	5.80012
-69.5	Hybrid (Label, Predicted label (Sum))	5.798
-69	Hybrid (Label, Predicted label (Sum))	5.79625
-68.5	Hybrid (Label, Predicted label (Sum))	5.7945
-68	Hybrid (Label, Predicted label (Sum))	5.79292
-67.5	Hybrid (Label, Predicted label (Sum))	5.79186
-67	Hybrid (Label, Predicted label (Sum))	5.79079
-66.5	Hybrid (Label, Predicted label (Sum))	5.78972
-66	Hybrid (Label, Predicted label (Sum))	5.78866
-65.5	Hybrid (Label, Predicted label (Sum))	5.78759
-65	Hybrid (Label, Predicted label (Sum))	5.78674
-64.5	Hybrid (Label, Predicted label (Sum))	5.78626
-64	Hybrid (Label, Predicted label (Sum))	5.78578
-63.5	Hybrid (Label, Predicted label (Sum))	5.78531
-63	Hybrid (Label, Predicted label (Sum))	5.78483
-62.5	Hybrid (Label, Predicted label (Sum))	5.78437
-62	Hybrid (Label, Predicted label (Sum))	5.78424
-61.5	Hybrid (Label, Predicted label (Sum))	5.78421
-61	Hybrid (Label, Predicted label (Sum))	5.78399
-60.5	Hybrid (Label, Predicted label (Sum))	5.78349
-60	Hybrid (Label, Predicted label (Sum))	5.78299
-59.5	Hybrid (Label, Predicted label (Sum))	5.78248
-59	Hybrid (Label, Predicted label (Sum))	5.78327
-58.5	Hybrid (Label, Predicted label (Sum))	5.78347
-58	Hybrid (Label, Predicted label (Sum))	5.7835
-57.5	Hybrid (Label, Predicted label (Sum))	5.78354
-57	Hybrid (Label, Predicted label (Sum))	5.78378
-56.5	Hybrid (Label, Predicted label (Sum))	5.78436
-56	Hybrid (Label, Predicted label (Sum))	5.78587
-55.5	Hybrid (Label, Predicted label (Sum))	5.78739
-55	Hybrid (Label, Predicted label (Sum))	5.7889
-54.5	Hybrid (Label, Predicted label (Sum))	5.79014
-54	Hybrid (Label, Predicted label (Sum))	5.79174
-53.5	Hybrid (Label, Predicted label (Sum))	5.79296
-53	Hybrid (Label, Predicted label (Sum))	5.794
-52.5	Hybrid (Label, Predicted label (Sum))	5.79504
-52	Hybrid (Label, Predicted label (Sum))	5.79621
-51.5	Hybrid (Label, Predicted label (Sum))	5.79716
-51	Hybrid (Label, Predicted label (Sum))	5.79811
-50.5	Hybrid (Label, Predicted label (Sum))	5.79993
-50	Hybrid (Label, Predicted label (Sum))	5.80157
-49.5	Hybrid (Label, Predicted label (Sum))	5.80335
-49	Hybrid (Label, Predicted label (Sum))	5.80565
-48.5	Hybrid (Label, Predicted label (Sum))	5.80823
-48	Hybrid (Label, Predicted label (Sum))	5.81081
-47.5	Hybrid (Label, Predicted label (Sum))	5.81339
-47	Hybrid (Label, Predicted label (Sum))	5.81634
-46.5	Hybrid (Label, Predicted label (Sum))	5.81937
-46	Hybrid (Label, Predicted label (Sum))	5.82221
-45.5	Hybrid (Label, Predicted label (Sum))	5.8249
-45	Hybrid (Label, Predicted label (Sum))	5.82741
-44.5	Hybrid (Label, Predicted label (Sum))	5.82967
-44	Hybrid (Label, Predicted label (Sum))	5.83191
-43.5	Hybrid (Label, Predicted label (Sum))	5.83324
-43	Hybrid (Label, Predicted label (Sum))	5.83463
-42.5	Hybrid (Label, Predicted label (Sum))	5.83851
-42	Hybrid (Label, Predicted label (Sum))	5.84252
-41.5	Hybrid (Label, Predicted label (Sum))	5.84597
-41	Hybrid (Label, Predicted label (Sum))	5.84964
-40.5	Hybrid (Label, Predicted label (Sum))	5.85466
-40	Hybrid (Label, Predicted label (Sum))	5.85904
-39.5	Hybrid (Label, Predicted label (Sum))	5.86269
-39	Hybrid (Label, Predicted label (Sum))	5.86485
-38.5	Hybrid (Label, Predicted label (Sum))	5.86607
-38	Hybrid (Label, Predicted label (Sum))	5.86725
-37.5	Hybrid (Label, Predicted label (Sum))	5.86801
-37	Hybrid (Label, Predicted label (Sum))	5.86872
-36.5	Hybrid (Label, Predicted label (Sum))	5.86944
-36	Hybrid (Label, Predicted label (Sum))	5.86972
-35.5	Hybrid (Label, Predicted label (Sum))	5.86552
-35	Hybrid (Label, Predicted label (Sum))	5.86147
-34.5	Hybrid (Label, Predicted label (Sum))	5.85771
-34	Hybrid (Label, Predicted label (Sum))	5.85407
-33.5	Hybrid (Label, Predicted label (Sum))	5.85004
-33	Hybrid (Label, Predicted label (Sum))	5.84454
-32.5	Hybrid (Label, Predicted label (Sum))	5.83825
-32	Hybrid (Label, Predicted label (Sum))	5.83161
-31.5	Hybrid (Label, Predicted label (Sum))	5.82495
-31	Hybrid (Label, Predicted label (Sum))	5.81832
-30.5	Hybrid (Label, Predicted label (Sum))	5.81256
-30	Hybrid (Label, Predicted label (Sum))	5.80707
-29.5	Hybrid (Label, Predicted label (Sum))	5.80178
-29	Hybrid (Label, Predicted label (Sum))	5.7959
-28.5	Hybrid (Label, Predicted label (Sum))	5.78839
-28	Hybrid (Label, Predicted label (Sum))	5.77913
-27.5	Hybrid (Label, Predicted label (Sum))	5.76879
-27	Hybrid (Label, Predicted label (Sum))	5.75827
-26.5	Hybrid (Label, Predicted label (Sum))	5.74859
-26	Hybrid (Label, Predicted label (Sum))	5.73883
-25.5	Hybrid (Label, Predicted label (Sum))	5.7274
-25	Hybrid (Label, Predicted label (Sum))	5.71619
-24.5	Hybrid (Label, Predicted label (Sum))	5.70734
-24	Hybrid (Label, Predicted label (Sum))	5.69836
-23.5	Hybrid (Label, Predicted label (Sum))	5.68995
-23	Hybrid (Label, Predicted label (Sum))	5.68159
-22.5	Hybrid (Label, Predicted label (Sum))	5.6739
-22	Hybrid (Label, Predicted label (Sum))	5.66738
-21.5	Hybrid (Label, Predicted label (Sum))	5.66195
-21	Hybrid (Label, Predicted label (Sum))	5.65658
-20.5	Hybrid (Label, Predicted label (Sum))	5.64944
-20	Hybrid (Label, Predicted label (Sum))	5.64018
-19.5	Hybrid (Label, Predicted label (Sum))	5.62858
-19	Hybrid (Label, Predicted label (Sum))	5.61264
-18.5	Hybrid (Label, Predicted label (Sum))	5.59469
-18	Hybrid (Label, Predicted label (Sum))	5.57588
-17.5	Hybrid (Label, Predicted label (Sum))	5.55708
-17	Hybrid (Label, Predicted label (Sum))	5.53909
-16.5	Hybrid (Label, Predicted label (Sum))	5.51776
-16	Hybrid (Label, Predicted label (Sum))	5.49411
-15.5	Hybrid (Label, Predicted label (Sum))	5.47336
-15	Hybrid (Label, Predicted label (Sum))	5.45311
-14.5	Hybrid (Label, Predicted label (Sum))	5.43371
-14	Hybrid (Label, Predicted label (Sum))	5.41181
-13.5	Hybrid (Label, Predicted label (Sum))	5.38882
-13	Hybrid (Label, Predicted label (Sum))	5.36393
-12.5	Hybrid (Label, Predicted label (Sum))	5.33961
-12	Hybrid (Label, Predicted label (Sum))	5.31573
-11.5	Hybrid (Label, Predicted label (Sum))	5.27257
-11	Hybrid (Label, Predicted label (Sum))	5.22538
-10.5	Hybrid (Label, Predicted label (Sum))	5.17629
-10	Hybrid (Label, Predicted label (Sum))	5.12506
-9.5	Hybrid (Label, Predicted label (Sum))	5.06813
-9	Hybrid (Label, Predicted label (Sum))	5.00653
-8.5	Hybrid (Label, Predicted label (Sum))	4.95048
-8	Hybrid (Label, Predicted label (Sum))	4.89546
-7.5	Hybrid (Label, Predicted label (Sum))	4.83966
-7	Hybrid (Label, Predicted label (Sum))	4.78573
-6.5	Hybrid (Label, Predicted label (Sum))	4.73414
-6	Hybrid (Label, Predicted label (Sum))	4.68645
-5.5	Hybrid (Label, Predicted label (Sum))	4.63838
-5	Hybrid (Label, Predicted label (Sum))	4.58405
-4.5	Hybrid (Label, Predicted label (Sum))	4.53178
-4	Hybrid (Label, Predicted label (Sum))	4.48635
-3.5	Hybrid (Label, Predicted label (Sum))	4.43882
-3	Hybrid (Label, Predicted label (Sum))	4.38672
-2.5	Hybrid (Label, Predicted label (Sum))	4.34174
-2	Hybrid (Label, Predicted label (Sum))	4.30115
-1.5	Hybrid (Label, Predicted label (Sum))	4.26478
-1	Hybrid (Label, Predicted label (Sum))	4.22936
-0.5	Hybrid (Label, Predicted label (Sum))	4.19951
0	Hybrid (Label, Predicted label (Sum))	4.16945
0.5	Hybrid (Label, Predicted label (Sum))	4.13835
1	Hybrid (Label, Predicted label (Sum))	4.11555
1.5	Hybrid (Label, Predicted label (Sum))	4.10051
2	Hybrid (Label, Predicted label (Sum))	4.09408
2.5	Hybrid (Label, Predicted label (Sum))	4.08859
3	Hybrid (Label, Predicted label (Sum))	4.08416
3.5	Hybrid (Label, Predicted label (Sum))	4.08247
4	Hybrid (Label, Predicted label (Sum))	4.08086
4.5	Hybrid (Label, Predicted label (Sum))	4.08122
5	Hybrid (Label, Predicted label (Sum))	4.08447
5.5	Hybrid (Label, Predicted label (Sum))	4.08867
6	Hybrid (Label, Predicted label (Sum))	4.09492
6.5	Hybrid (Label, Predicted label (Sum))	4.10031
7	Hybrid (Label, Predicted label (Sum))	4.10786
7.5	Hybrid (Label, Predicted label (Sum))	4.11289
8	Hybrid (Label, Predicted label (Sum))	4.11822
8.5	Hybrid (Label, Predicted label (Sum))	4.12576
9	Hybrid (Label, Predicted label (Sum))	4.13282
9.5	Hybrid (Label, Predicted label (Sum))	4.14619
10	Hybrid (Label, Predicted label (Sum))	4.15964
10.5	Hybrid (Label, Predicted label (Sum))	4.17476
11	Hybrid (Label, Predicted label (Sum))	4.18732
11.5	Hybrid (Label, Predicted label (Sum))	4.19749
12	Hybrid (Label, Predicted label (Sum))	4.20749
12.5	Hybrid (Label, Predicted label (Sum))	4.21742
13	Hybrid (Label, Predicted label (Sum))	4.22615
13.5	Hybrid (Label, Predicted label (Sum))	4.23282
14	Hybrid (Label, Predicted label (Sum))	4.23892
14.5	Hybrid (Label, Predicted label (Sum))	4.24622
15	Hybrid (Label, Predicted label (Sum))	4.2528
15.5	Hybrid (Label, Predicted label (Sum))	4.25977
16	Hybrid (Label, Predicted label (Sum))	4.26613
16.5	Hybrid (Label, Predicted label (Sum))	4.27304
17	Hybrid (Label, Predicted label (Sum))	4.27981
17.5	Hybrid (Label, Predicted label (Sum))	4.28716
18	Hybrid (Label, Predicted label (Sum))	4.29505
18.5	Hybrid (Label, Predicted label (Sum))	4.30191
19	Hybrid (Label, Predicted label (Sum))	4.30912
19.5	Hybrid (Label, Predicted label (Sum))	4.3146
20	Hybrid (Label, Predicted label (Sum))	4.31915
20.5	Hybrid (Label, Predicted label (Sum))	4.3238
21	Hybrid (Label, Predicted label (Sum))	4.32846
21.5	Hybrid (Label, Predicted label (Sum))	4.33342
22	Hybrid (Label, Predicted label (Sum))	4.33852
22.5	Hybrid (Label, Predicted label (Sum))	4.34362
23	Hybrid (Label, Predicted label (Sum))	4.34913
23.5	Hybrid (Label, Predicted label (Sum))	4.35482
24	Hybrid (Label, Predicted label (Sum))	4.36074
24.5	Hybrid (Label, Predicted label (Sum))	4.36712
25	Hybrid (Label, Predicted label (Sum))	4.37361
25.5	Hybrid (Label, Predicted label (Sum))	4.38017
26	Hybrid (Label, Predicted label (Sum))	4.38671
26.5	Hybrid (Label, Predicted label (Sum))	4.39325
27	Hybrid (Label, Predicted label (Sum))	4.39932
27.5	Hybrid (Label, Predicted label (Sum))	4.40547
28	Hybrid (Label, Predicted label (Sum))	4.41208
28.5	Hybrid (Label, Predicted label (Sum))	4.41906
29	Hybrid (Label, Predicted label (Sum))	4.42648
29.5	Hybrid (Label, Predicted label (Sum))	4.4339
30	Hybrid (Label, Predicted label (Sum))	4.44132
30.5	Hybrid (Label, Predicted label (Sum))	4.44874
31	Hybrid (Label, Predicted label (Sum))	4.45534
31.5	Hybrid (Label, Predicted label (Sum))	4.46184
32	Hybrid (Label, Predicted label (Sum))	4.46811
32.5	Hybrid (Label, Predicted label (Sum))	4.47423
33	Hybrid (Label, Predicted label (Sum))	4.47935
33.5	Hybrid (Label, Predicted label (Sum))	4.48394
34	Hybrid (Label, Predicted label (Sum))	4.48854
34.5	Hybrid (Label, Predicted label (Sum))	4.49313
35	Hybrid (Label, Predicted label (Sum))	4.49728
35.5	Hybrid (Label, Predicted label (Sum))	4.50096
36	Hybrid (Label, Predicted label (Sum))	4.50424
36.5	Hybrid (Label, Predicted label (Sum))	4.5076
37	Hybrid (Label, Predicted label (Sum))	4.51085
37.5	Hybrid (Label, Predicted label (Sum))	4.51437
38	Hybrid (Label, Predicted label (Sum))	4.51803
38.5	Hybrid (Label, Predicted label (Sum))	4.52173
39	Hybrid (Label, Predicted label (Sum))	4.52555
39.5	Hybrid (Label, Predicted label (Sum))	4.52952
40	Hybrid (Label, Predicted label (Sum))	4.53346
40.5	Hybrid (Label, Predicted label (Sum))	4.53739
41	Hybrid (Label, Predicted label (Sum))	4.54108
41.5	Hybrid (Label, Predicted label (Sum))	4.54446
42	Hybrid (Label, Predicted label (Sum))	4.54788
42.5	Hybrid (Label, Predicted label (Sum))	4.55155
43	Hybrid (Label, Predicted label (Sum))	4.55522
43.5	Hybrid (Label, Predicted label (Sum))	4.5588
44	Hybrid (Label, Predicted label (Sum))	4.56229
44.5	Hybrid (Label, Predicted label (Sum))	4.56579
45	Hybrid (Label, Predicted label (Sum))	4.56894
45.5	Hybrid (Label, Predicted label (Sum))	4.57204
46	Hybrid (Label, Predicted label (Sum))	4.57505
46.5	Hybrid (Label, Predicted label (Sum))	4.5778
47	Hybrid (Label, Predicted label (Sum))	4.5805
47.5	Hybrid (Label, Predicted label (Sum))	4.5832
48	Hybrid (Label, Predicted label (Sum))	4.58591
48.5	Hybrid (Label, Predicted label (Sum))	4.58909
49	Hybrid (Label, Predicted label (Sum))	4.59229
49.5	Hybrid (Label, Predicted label (Sum))	4.59549
50	Hybrid (Label, Predicted label (Sum))	4.59869
50.5	Hybrid (Label, Predicted label (Sum))	4.60189
51	Hybrid (Label, Predicted label (Sum))	4.60511
51.5	Hybrid (Label, Predicted label (Sum))	4.60839
52	Hybrid (Label, Predicted label (Sum))	4.61172
52.5	Hybrid (Label, Predicted label (Sum))	4.61504
53	Hybrid (Label, Predicted label (Sum))	4.61836
53.5	Hybrid (Label, Predicted label (Sum))	4.62168
54	Hybrid (Label, Predicted label (Sum))	4.625
54.5	Hybrid (Label, Predicted label (Sum))	4.62869
55	Hybrid (Label, Predicted label (Sum))	4.63249
55.5	Hybrid (Label, Predicted label (Sum))	4.63645
56	Hybrid (Label, Predicted label (Sum))	4.64058
56.5	Hybrid (Label, Predicted label (Sum))	4.64476
57	Hybrid (Label, Predicted label (Sum))	4.64894
57.5	Hybrid (Label, Predicted label (Sum))	4.65312
58	Hybrid (Label, Predicted label (Sum))	4.65751
58.5	Hybrid (Label, Predicted label (Sum))	4.66197
59	Hybrid (Label, Predicted label (Sum))	4.66641
59.5	Hybrid (Label, Predicted label (Sum))	4.67084
60	Hybrid (Label, Predicted label (Sum))	4.67528
60.5	Hybrid (Label, Predicted label (Sum))	4.67971
61	Hybrid (Label, Predicted label (Sum))	4.68419
61.5	Hybrid (Label, Predicted label (Sum))	4.68857
62	Hybrid (Label, Predicted label (Sum))	4.69287
62.5	Hybrid (Label, Predicted label (Sum))	4.6972
63	Hybrid (Label, Predicted label (Sum))	4.70156
63.5	Hybrid (Label, Predicted label (Sum))	4.70591
64	Hybrid (Label, Predicted label (Sum))	4.71027
64.5	Hybrid (Label, Predicted label (Sum))	4.71463
65	Hybrid (Label, Predicted label (Sum))	4.71898
65.5	Hybrid (Label, Predicted label (Sum))	4.72334
66	Hybrid (Label, Predicted label (Sum))	4.72777
66.5	Hybrid (Label, Predicted label (Sum))	4.7324
67	Hybrid (Label, Predicted label (Sum))	4.73703
67.5	Hybrid (Label, Predicted label (Sum))	4.74167
68	Hybrid (Label, Predicted label (Sum))	4.74607
68.5	Hybrid (Label, Predicted label (Sum))	4.75037
69	Hybrid (Label, Predicted label (Sum))	4.75467
69.5	Hybrid (Label, Predicted label (Sum))	4.75897
70	Hybrid (Label, Predicted label (Sum))	4.76327
70.5	Hybrid (Label, Predicted label (Sum))	4.76724
71	Hybrid (Label, Predicted label (Sum))	4.77087
71.5	Hybrid (Label, Predicted label (Sum))	4.7745
72	Hybrid (Label, Predicted label (Sum))	4.77812
72.5	Hybrid (Label, Predicted label (Sum))	4.7817
73	Hybrid (Label, Predicted label (Sum))	4.78527
73.5	Hybrid (Label, Predicted label (Sum))	4.78896
74	Hybrid (Label, Predicted label (Sum))	4.79266
74.5	Hybrid (Label, Predicted label (Sum))	4.79636
75	Hybrid (Label, Predicted label (Sum))	4.80011
75.5	Hybrid (Label, Predicted label (Sum))	4.80392
76	Hybrid (Label, Predicted label (Sum))	4.80774
76.5	Hybrid (Label, Predicted label (Sum))	4.81155
77	Hybrid (Label, Predicted label (Sum))	4.81537
77.5	Hybrid (Label, Predicted label (Sum))	4.81918
78	Hybrid (Label, Predicted label (Sum))	4.823
78.5	Hybrid (Label, Predicted label (Sum))	4.82687
79	Hybrid (Label, Predicted label (Sum))	4.83079
79.5	Hybrid (Label, Predicted label (Sum))	4.8347
80	Hybrid (Label, Predicted label (Sum))	4.83862
80.5	Hybrid (Label, Predicted label (Sum))	4.84255
81	Hybrid (Label, Predicted label (Sum))	4.84647
81.5	Hybrid (Label, Predicted label (Sum))	4.85039
82	Hybrid (Label, Predicted label (Sum))	4.8543
82.5	Hybrid (Label, Predicted label (Sum))	4.85823
83	Hybrid (Label, Predicted label (Sum))	4.86214
83.5	Hybrid (Label, Predicted label (Sum))	4.86607
84	Hybrid (Label, Predicted label (Sum))	4.86999
84.5	Hybrid (Label, Predicted label (Sum))	4.8739
85	Hybrid (Label, Predicted label (Sum))	4.87782
85.5	Hybrid (Label, Predicted label (Sum))	4.88174
86	Hybrid (Label, Predicted label (Sum))	4.88566
86.5	Hybrid (Label, Predicted label (Sum))	4.88958
87	Hybrid (Label, Predicted label (Sum))	4.8935
87.5	Hybrid (Label, Predicted label (Sum))	4.89742
88	Hybrid (Label, Predicted label (Sum))	4.90134
88.5	Hybrid (Label, Predicted label (Sum))	4.90526
89	Hybrid (Label, Predicted label (Sum))	4.9091
89.5	Hybrid (Label, Predicted label (Sum))	4.91292
90	Hybrid (Label, Predicted label (Sum))	4.91687
90.5	Hybrid (Label, Predicted label (Sum))	4.92083
91	Hybrid (Label, Predicted label (Sum))	4.92478
91.5	Hybrid (Label, Predicted label (Sum))	4.92873
92	Hybrid (Label, Predicted label (Sum))	4.93268
92.5	Hybrid (Label, Predicted label (Sum))	4.93663
93	Hybrid (Label, Predicted label (Sum))	4.94059
93.5	Hybrid (Label, Predicted label (Sum))	4.94454
94	Hybrid (Label, Predicted label (Sum))	4.94849
94.5	Hybrid (Label, Predicted label (Sum))	4.95244
95	Hybrid (Label, Predicted label (Sum))	4.95639
95.5	Hybrid (Label, Predicted label (Sum))	4.96033
96	Hybrid (Label, Predicted label (Sum))	4.96428
96.5	Hybrid (Label, Predicted label (Sum))	4.96823
97	Hybrid (Label, Predicted label (Sum))	4.97217
97.5	Hybrid (Label, Predicted label (Sum))	4.97612
98	Hybrid (Label, Predicted label (Sum))	4.98009
98.5	Hybrid (Label, Predicted label (Sum))	4.98424
99	Hybrid (Label, Predicted label (Sum))	4.9884
99.5	Hybrid (Label, Predicted label (Sum))	4.99255
-100	No augmentation	5.46038
-99.5	No augmentation	5.46038
-99	No augmentation	5.46038
-98.5	No augmentation	5.46038
-98	No augmentation	5.46038
-97.5	No augmentation	5.46038
-97	No augmentation	5.46038
-96.5	No augmentation	5.46038
-96	No augmentation	5.46038
-95.5	No augmentation	5.46038
-95	No augmentation	5.46038
-94.5	No augmentation	5.46038
-94	No augmentation	5.46038
-93.5	No augmentation	5.46038
-93	No augmentation	5.46038
-92.5	No augmentation	5.46038
-92	No augmentation	5.46038
-91.5	No augmentation	5.46038
-91	No augmentation	5.46038
-90.5	No augmentation	5.46038
-90	No augmentation	5.46038
-89.5	No augmentation	5.46038
-89	No augmentation	5.46038
-88.5	No augmentation	5.46038
-88	No augmentation	5.46038
-87.5	No augmentation	5.46038
-87	No augmentation	5.46038
-86.5	No augmentation	5.46038
-86	No augmentation	5.46038
-85.5	No augmentation	5.46038
-85	No augmentation	5.46038
-84.5	No augmentation	5.46038
-84	No augmentation	5.46038
-83.5	No augmentation	5.46038
-83	No augmentation	5.46038
-82.5	No augmentation	5.46038
-82	No augmentation	5.46038
-81.5	No augmentation	5.46038
-81	No augmentation	5.46038
-80.5	No augmentation	5.46038
-80	No augmentation	5.46038
-79.5	No augmentation	5.46038
-79	No augmentation	5.46038
-78.5	No augmentation	5.46038
-78	No augmentation	5.46038
-77.5	No augmentation	5.46038
-77	No augmentation	5.46038
-76.5	No augmentation	5.46038
-76	No augmentation	5.46038
-75.5	No augmentation	5.46038
-75	No augmentation	5.46038
-74.5	No augmentation	5.46038
-74	No augmentation	5.46038
-73.5	No augmentation	5.46038
-73	No augmentation	5.46038
-72.5	No augmentation	5.46038
-72	No augmentation	5.46038
-71.5	No augmentation	5.46038
-71	No augmentation	5.46038
-70.5	No augmentation	5.46038
-70	No augmentation	5.46038
-69.5	No augmentation	5.46038
-69	No augmentation	5.46038
-68.5	No augmentation	5.46038
-68	No augmentation	5.46038
-67.5	No augmentation	5.46038
-67	No augmentation	5.46038
-66.5	No augmentation	5.46038
-66	No augmentation	5.46038
-65.5	No augmentation	5.46038
-65	No augmentation	5.46038
-64.5	No augmentation	5.46038
-64	No augmentation	5.46038
-63.5	No augmentation	5.46038
-63	No augmentation	5.46038
-62.5	No augmentation	5.46038
-62	No augmentation	5.46038
-61.5	No augmentation	5.46038
-61	No augmentation	5.46038
-60.5	No augmentation	5.46038
-60	No augmentation	5.46038
-59.5	No augmentation	5.46038
-59	No augmentation	5.46038
-58.5	No augmentation	5.46038
-58	No augmentation	5.46038
-57.5	No augmentation	5.46038
-57	No augmentation	5.46038
-56.5	No augmentation	5.46038
-56	No augmentation	5.46038
-55.5	No augmentation	5.46038
-55	No augmentation	5.46038
-54.5	No augmentation	5.46038
-54	No augmentation	5.46038
-53.5	No augmentation	5.46038
-53	No augmentation	5.46038
-52.5	No augmentation	5.46038
-52	No augmentation	5.46038
-51.5	No augmentation	5.46038
-51	No augmentation	5.46038
-50.5	No augmentation	5.46038
-50	No augmentation	5.46038
-49.5	No augmentation	5.46038
-49	No augmentation	5.46038
-48.5	No augmentation	5.46038
-48	No augmentation	5.46038
-47.5	No augmentation	5.46038
-47	No augmentation	5.46038
-46.5	No augmentation	5.46038
-46	No augmentation	5.46038
-45.5	No augmentation	5.46038
-45	No augmentation	5.46038
-44.5	No augmentation	5.46038
-44	No augmentation	5.46038
-43.5	No augmentation	5.46038
-43	No augmentation	5.46038
-42.5	No augmentation	5.46038
-42	No augmentation	5.46038
-41.5	No augmentation	5.46038
-41	No augmentation	5.46038
-40.5	No augmentation	5.46038
-40	No augmentation	5.46038
-39.5	No augmentation	5.46038
-39	No augmentation	5.46038
-38.5	No augmentation	5.46038
-38	No augmentation	5.46038
-37.5	No augmentation	5.46038
-37	No augmentation	5.46038
-36.5	No augmentation	5.46038
-36	No augmentation	5.46038
-35.5	No augmentation	5.46038
-35	No augmentation	5.46038
-34.5	No augmentation	5.46038
-34	No augmentation	5.46038
-33.5	No augmentation	5.46038
-33	No augmentation	5.46038
-32.5	No augmentation	5.46038
-32	No augmentation	5.46038
-31.5	No augmentation	5.46038
-31	No augmentation	5.46038
-30.5	No augmentation	5.46038
-30	No augmentation	5.46038
-29.5	No augmentation	5.46038
-29	No augmentation	5.46038
-28.5	No augmentation	5.46038
-28	No augmentation	5.46038
-27.5	No augmentation	5.46038
-27	No augmentation	5.46038
-26.5	No augmentation	5.46038
-26	No augmentation	5.46038
-25.5	No augmentation	5.46038
-25	No augmentation	5.46038
-24.5	No augmentation	5.46038
-24	No augmentation	5.46038
-23.5	No augmentation	5.46038
-23	No augmentation	5.46038
-22.5	No augmentation	5.46038
-22	No augmentation	5.46038
-21.5	No augmentation	5.46038
-21	No augmentation	5.46038
-20.5	No augmentation	5.46038
-20	No augmentation	5.46038
-19.5	No augmentation	5.46038
-19	No augmentation	5.46038
-18.5	No augmentation	5.46038
-18	No augmentation	5.46038
-17.5	No augmentation	5.46038
-17	No augmentation	5.46038
-16.5	No augmentation	5.46038
-16	No augmentation	5.46038
-15.5	No augmentation	5.46038
-15	No augmentation	5.46038
-14.5	No augmentation	5.46038
-14	No augmentation	5.46038
-13.5	No augmentation	5.46038
-13	No augmentation	5.46038
-12.5	No augmentation	5.46038
-12	No augmentation	5.46038
-11.5	No augmentation	5.46038
-11	No augmentation	5.46038
-10.5	No augmentation	5.46038
-10	No augmentation	5.46038
-9.5	No augmentation	5.46038
-9	No augmentation	5.46038
-8.5	No augmentation	5.46038
-8	No augmentation	5.46038
-7.5	No augmentation	5.46038
-7	No augmentation	5.46038
-6.5	No augmentation	5.46038
-6	No augmentation	5.46038
-5.5	No augmentation	5.46038
-5	No augmentation	5.46038
-4.5	No augmentation	5.46038
-4	No augmentation	5.46038
-3.5	No augmentation	5.46038
-3	No augmentation	5.46038
-2.5	No augmentation	5.46038
-2	No augmentation	5.46038
-1.5	No augmentation	5.46038
-1	No augmentation	5.46038
-0.5	No augmentation	5.46038
0	No augmentation	5.46038
0.5	No augmentation	5.46038
1	No augmentation	5.46038
1.5	No augmentation	5.46038
2	No augmentation	5.46038
2.5	No augmentation	5.46038
3	No augmentation	5.46038
3.5	No augmentation	5.46038
4	No augmentation	5.46038
4.5	No augmentation	5.46038
5	No augmentation	5.46038
5.5	No augmentation	5.46038
6	No augmentation	5.46038
6.5	No augmentation	5.46038
7	No augmentation	5.46038
7.5	No augmentation	5.46038
8	No augmentation	5.46038
8.5	No augmentation	5.46038
9	No augmentation	5.46038
9.5	No augmentation	5.46038
10	No augmentation	5.46038
10.5	No augmentation	5.46038
11	No augmentation	5.46038
11.5	No augmentation	5.46038
12	No augmentation	5.46038
12.5	No augmentation	5.46038
13	No augmentation	5.46038
13.5	No augmentation	5.46038
14	No augmentation	5.46038
14.5	No augmentation	5.46038
15	No augmentation	5.46038
15.5	No augmentation	5.46038
16	No augmentation	5.46038
16.5	No augmentation	5.46038
17	No augmentation	5.46038
17.5	No augmentation	5.46038
18	No augmentation	5.46038
18.5	No augmentation	5.46038
19	No augmentation	5.46038
19.5	No augmentation	5.46038
20	No augmentation	5.46038
20.5	No augmentation	5.46038
21	No augmentation	5.46038
21.5	No augmentation	5.46038
22	No augmentation	5.46038
22.5	No augmentation	5.46038
23	No augmentation	5.46038
23.5	No augmentation	5.46038
24	No augmentation	5.46038
24.5	No augmentation	5.46038
25	No augmentation	5.46038
25.5	No augmentation	5.46038
26	No augmentation	5.46038
26.5	No augmentation	5.46038
27	No augmentation	5.46038
27.5	No augmentation	5.46038
28	No augmentation	5.46038
28.5	No augmentation	5.46038
29	No augmentation	5.46038
29.5	No augmentation	5.46038
30	No augmentation	5.46038
30.5	No augmentation	5.46038
31	No augmentation	5.46038
31.5	No augmentation	5.46038
32	No augmentation	5.46038
32.5	No augmentation	5.46038
33	No augmentation	5.46038
33.5	No augmentation	5.46038
34	No augmentation	5.46038
34.5	No augmentation	5.46038
35	No augmentation	5.46038
35.5	No augmentation	5.46038
36	No augmentation	5.46038
36.5	No augmentation	5.46038
37	No augmentation	5.46038
37.5	No augmentation	5.46038
38	No augmentation	5.46038
38.5	No augmentation	5.46038
39	No augmentation	5.46038
39.5	No augmentation	5.46038
40	No augmentation	5.46038
40.5	No augmentation	5.46038
41	No augmentation	5.46038
41.5	No augmentation	5.46038
42	No augmentation	5.46038
42.5	No augmentation	5.46038
43	No augmentation	5.46038
43.5	No augmentation	5.46038
44	No augmentation	5.46038
44.5	No augmentation	5.46038
45	No augmentation	5.46038
45.5	No augmentation	5.46038
46	No augmentation	5.46038
46.5	No augmentation	5.46038
47	No augmentation	5.46038
47.5	No augmentation	5.46038
48	No augmentation	5.46038
48.5	No augmentation	5.46038
49	No augmentation	5.46038
49.5	No augmentation	5.46038
50	No augmentation	5.46038
50.5	No augmentation	5.46038
51	No augmentation	5.46038
51.5	No augmentation	5.46038
52	No augmentation	5.46038
52.5	No augmentation	5.46038
53	No augmentation	5.46038
53.5	No augmentation	5.46038
54	No augmentation	5.46038
54.5	No augmentation	5.46038
55	No augmentation	5.46038
55.5	No augmentation	5.46038
56	No augmentation	5.46038
56.5	No augmentation	5.46038
57	No augmentation	5.46038
57.5	No augmentation	5.46038
58	No augmentation	5.46038
58.5	No augmentation	5.46038
59	No augmentation	5.46038
59.5	No augmentation	5.46038
60	No augmentation	5.46038
60.5	No augmentation	5.46038
61	No augmentation	5.46038
61.5	No augmentation	5.46038
62	No augmentation	5.46038
62.5	No augmentation	5.46038
63	No augmentation	5.46038
63.5	No augmentation	5.46038
64	No augmentation	5.46038
64.5	No augmentation	5.46038
65	No augmentation	5.46038
65.5	No augmentation	5.46038
66	No augmentation	5.46038
66.5	No augmentation	5.46038
67	No augmentation	5.46038
67.5	No augmentation	5.46038
68	No augmentation	5.46038
68.5	No augmentation	5.46038
69	No augmentation	5.46038
69.5	No augmentation	5.46038
70	No augmentation	5.46038
70.5	No augmentation	5.46038
71	No augmentation	5.46038
71.5	No augmentation	5.46038
72	No augmentation	5.46038
72.5	No augmentation	5.46038
73	No augmentation	5.46038
73.5	No augmentation	5.46038
74	No augmentation	5.46038
74.5	No augmentation	5.46038
75	No augmentation	5.46038
75.5	No augmentation	5.46038
76	No augmentation	5.46038
76.5	No augmentation	5.46038
77	No augmentation	5.46038
77.5	No augmentation	5.46038
78	No augmentation	5.46038
78.5	No augmentation	5.46038
79	No augmentation	5.46038
79.5	No augmentation	5.46038
80	No augmentation	5.46038
80.5	No augmentation	5.46038
81	No augmentation	5.46038
81.5	No augmentation	5.46038
82	No augmentation	5.46038
82.5	No augmentation	5.46038
83	No augmentation	5.46038
83.5	No augmentation	5.46038
84	No augmentation	5.46038
84.5	No augmentation	5.46038
85	No augmentation	5.46038
85.5	No augmentation	5.46038
86	No augmentation	5.46038
86.5	No augmentation	5.46038
87	No augmentation	5.46038
87.5	No augmentation	5.46038
88	No augmentation	5.46038
88.5	No augmentation	5.46038
89	No augmentation	5.46038
89.5	No augmentation	5.46038
90	No augmentation	5.46038
90.5	No augmentation	5.46038
91	No augmentation	5.46038
91.5	No augmentation	5.46038
92	No augmentation	5.46038
92.5	No augmentation	5.46038
93	No augmentation	5.46038
93.5	No augmentation	5.46038
94	No augmentation	5.46038
94.5	No augmentation	5.46038
95	No augmentation	5.46038
95.5	No augmentation	5.46038
96	No augmentation	5.46038
96.5	No augmentation	5.46038
97	No augmentation	5.46038
97.5	No augmentation	5.46038
98	No augmentation	5.46038
98.5	No augmentation	5.46038
99	No augmentation	5.46038
99.5	No augmentation	5.46038
-100	Predicted label (Neural)	6.20336
-99.5	Predicted label (Neural)	6.19782
-99	Predicted label (Neural)	6.19229
-98.5	Predicted label (Neural)	6.18675
-98	Predicted label (Neural)	6.18121
-97.5	Predicted label (Neural)	6.17567
-97	Predicted label (Neural)	6.17013
-96.5	Predicted label (Neural)	6.1646
-96	Predicted label (Neural)	6.15906
-95.5	Predicted label (Neural)	6.15352
-95	Predicted label (Neural)	6.14798
-94.5	Predicted label (Neural)	6.14236
-94	Predicted label (Neural)	6.13672
-93.5	Predicted label (Neural)	6.13109
-93	Predicted label (Neural)	6.12556
-92.5	Predicted label (Neural)	6.12003
-92	Predicted label (Neural)	6.1145
-91.5	Predicted label (Neural)	6.10896
-91	Predicted label (Neural)	6.10329
-90.5	Predicted label (Neural)	6.0976
-90	Predicted label (Neural)	6.0919
-89.5	Predicted label (Neural)	6.0862
-89	Predicted label (Neural)	6.08051
-88.5	Predicted label (Neural)	6.07501
-88	Predicted label (Neural)	6.07029
-87.5	Predicted label (Neural)	6.0663
-87	Predicted label (Neural)	6.06229
-86.5	Predicted label (Neural)	6.05828
-86	Predicted label (Neural)	6.05427
-85.5	Predicted label (Neural)	6.05026
-85	Predicted label (Neural)	6.04624
-84.5	Predicted label (Neural)	6.04223
-84	Predicted label (Neural)	6.03825
-83.5	Predicted label (Neural)	6.03447
-83	Predicted label (Neural)	6.03069
-82.5	Predicted label (Neural)	6.02692
-82	Predicted label (Neural)	6.02318
-81.5	Predicted label (Neural)	6.01944
-81	Predicted label (Neural)	6.0157
-80.5	Predicted label (Neural)	6.01195
-80	Predicted label (Neural)	6.00874
-79.5	Predicted label (Neural)	6.00621
-79	Predicted label (Neural)	6.00353
-78.5	Predicted label (Neural)	6.0008
-78	Predicted label (Neural)	5.99808
-77.5	Predicted label (Neural)	5.99535
-77	Predicted label (Neural)	5.99285
-76.5	Predicted label (Neural)	5.99064
-76	Predicted label (Neural)	5.98844
-75.5	Predicted label (Neural)	5.98623
-75	Predicted label (Neural)	5.98403
-74.5	Predicted label (Neural)	5.98183
-74	Predicted label (Neural)	5.97977
-73.5	Predicted label (Neural)	5.97793
-73	Predicted label (Neural)	5.97616
-72.5	Predicted label (Neural)	5.97392
-72	Predicted label (Neural)	5.97163
-71.5	Predicted label (Neural)	5.96876
-71	Predicted label (Neural)	5.96581
-70.5	Predicted label (Neural)	5.96285
-70	Predicted label (Neural)	5.95989
-69.5	Predicted label (Neural)	5.95693
-69	Predicted label (Neural)	5.95398
-68.5	Predicted label (Neural)	5.95068
-68	Predicted label (Neural)	5.94727
-67.5	Predicted label (Neural)	5.94387
-67	Predicted label (Neural)	5.94046
-66.5	Predicted label (Neural)	5.93645
-66	Predicted label (Neural)	5.9324
-65.5	Predicted label (Neural)	5.9284
-65	Predicted label (Neural)	5.9244
-64.5	Predicted label (Neural)	5.92087
-64	Predicted label (Neural)	5.91756
-63.5	Predicted label (Neural)	5.91373
-63	Predicted label (Neural)	5.90946
-62.5	Predicted label (Neural)	5.90519
-62	Predicted label (Neural)	5.90086
-61.5	Predicted label (Neural)	5.89653
-61	Predicted label (Neural)	5.89183
-60.5	Predicted label (Neural)	5.88645
-60	Predicted label (Neural)	5.88094
-59.5	Predicted label (Neural)	5.87544
-59	Predicted label (Neural)	5.87059
-58.5	Predicted label (Neural)	5.86778
-58	Predicted label (Neural)	5.86496
-57.5	Predicted label (Neural)	5.86215
-57	Predicted label (Neural)	5.85934
-56.5	Predicted label (Neural)	5.85652
-56	Predicted label (Neural)	5.85449
-55.5	Predicted label (Neural)	5.85276
-55	Predicted label (Neural)	5.85124
-54.5	Predicted label (Neural)	5.84951
-54	Predicted label (Neural)	5.84724
-53.5	Predicted label (Neural)	5.84506
-53	Predicted label (Neural)	5.84289
-52.5	Predicted label (Neural)	5.84079
-52	Predicted label (Neural)	5.83909
-51.5	Predicted label (Neural)	5.8374
-51	Predicted label (Neural)	5.83571
-50.5	Predicted label (Neural)	5.83401
-50	Predicted label (Neural)	5.83262
-49.5	Predicted label (Neural)	5.83207
-49	Predicted label (Neural)	5.83091
-48.5	Predicted label (Neural)	5.82975
-48	Predicted label (Neural)	5.82819
-47.5	Predicted label (Neural)	5.82571
-47	Predicted label (Neural)	5.82286
-46.5	Predicted label (Neural)	5.81984
-46	Predicted label (Neural)	5.81654
-45.5	Predicted label (Neural)	5.81336
-45	Predicted label (Neural)	5.81009
-44.5	Predicted label (Neural)	5.80625
-44	Predicted label (Neural)	5.80267
-43.5	Predicted label (Neural)	5.79925
-43	Predicted label (Neural)	5.79792
-42.5	Predicted label (Neural)	5.79765
-42	Predicted label (Neural)	5.79727
-41.5	Predicted label (Neural)	5.79694
-41	Predicted label (Neural)	5.7966
-40.5	Predicted label (Neural)	5.79655
-40	Predicted label (Neural)	5.79657
-39.5	Predicted label (Neural)	5.79688
-39	Predicted label (Neural)	5.7982
-38.5	Predicted label (Neural)	5.7995
-38	Predicted label (Neural)	5.8001
-37.5	Predicted label (Neural)	5.80087
-37	Predicted label (Neural)	5.80184
-36.5	Predicted label (Neural)	5.8028
-36	Predicted label (Neural)	5.80313
-35.5	Predicted label (Neural)	5.80401
-35	Predicted label (Neural)	5.8048
-34.5	Predicted label (Neural)	5.80512
-34	Predicted label (Neural)	5.80517
-33.5	Predicted label (Neural)	5.80544
-33	Predicted label (Neural)	5.80566
-32.5	Predicted label (Neural)	5.80647
-32	Predicted label (Neural)	5.80784
-31.5	Predicted label (Neural)	5.8092
-31	Predicted label (Neural)	5.81008
-30.5	Predicted label (Neural)	5.81108
-30	Predicted label (Neural)	5.81252
-29.5	Predicted label (Neural)	5.81426
-29	Predicted label (Neural)	5.81599
-28.5	Predicted label (Neural)	5.81773
-28	Predicted label (Neural)	5.81797
-27.5	Predicted label (Neural)	5.81829
-27	Predicted label (Neural)	5.81861
-26.5	Predicted label (Neural)	5.81774
-26	Predicted label (Neural)	5.81278
-25.5	Predicted label (Neural)	5.80639
-25	Predicted label (Neural)	5.79778
-24.5	Predicted label (Neural)	5.78868
-24	Predicted label (Neural)	5.77918
-23.5	Predicted label (Neural)	5.77037
-23	Predicted label (Neural)	5.76089
-22.5	Predicted label (Neural)	5.75057
-22	Predicted label (Neural)	5.74134
-21.5	Predicted label (Neural)	5.73159
-21	Predicted label (Neural)	5.72162
-20.5	Predicted label (Neural)	5.71207
-20	Predicted label (Neural)	5.70167
-19.5	Predicted label (Neural)	5.68416
-19	Predicted label (Neural)	5.66333
-18.5	Predicted label (Neural)	5.64008
-18	Predicted label (Neural)	5.61483
-17.5	Predicted label (Neural)	5.58961
-17	Predicted label (Neural)	5.56133
-16.5	Predicted label (Neural)	5.52845
-16	Predicted label (Neural)	5.49353
-15.5	Predicted label (Neural)	5.44648
-15	Predicted label (Neural)	5.39233
-14.5	Predicted label (Neural)	5.33394
-14	Predicted label (Neural)	5.27295
-13.5	Predicted label (Neural)	5.21325
-13	Predicted label (Neural)	5.15338
-12.5	Predicted label (Neural)	5.09584
-12	Predicted label (Neural)	5.03839
-11.5	Predicted label (Neural)	4.98195
-11	Predicted label (Neural)	4.93246
-10.5	Predicted label (Neural)	4.87865
-10	Predicted label (Neural)	4.82482
-9.5	Predicted label (Neural)	4.77063
-9	Predicted label (Neural)	4.71681
-8.5	Predicted label (Neural)	4.66527
-8	Predicted label (Neural)	4.61525
-7.5	Predicted label (Neural)	4.5626
-7	Predicted label (Neural)	4.51042
-6.5	Predicted label (Neural)	4.46796
-6	Predicted label (Neural)	4.42777
-5.5	Predicted label (Neural)	4.39025
-5	Predicted label (Neural)	4.35074
-4.5	Predicted label (Neural)	4.31328
-4	Predicted label (Neural)	4.27841
-3.5	Predicted label (Neural)	4.2473
-3	Predicted label (Neural)	4.21693
-2.5	Predicted label (Neural)	4.18457
-2	Predicted label (Neural)	4.15169
-1.5	Predicted label (Neural)	4.12003
-1	Predicted label (Neural)	4.09646
-0.5	Predicted label (Neural)	4.07764
0	Predicted label (Neural)	4.06055
0.5	Predicted label (Neural)	4.04548
1	Predicted label (Neural)	4.03118
1.5	Predicted label (Neural)	4.01956
2	Predicted label (Neural)	4.01196
2.5	Predicted label (Neural)	4.00579
3	Predicted label (Neural)	4.00025
3.5	Predicted label (Neural)	3.99279
4	Predicted label (Neural)	3.9832
4.5	Predicted label (Neural)	3.97379
5	Predicted label (Neural)	3.96454
5.5	Predicted label (Neural)	3.96037
6	Predicted label (Neural)	3.96237
6.5	Predicted label (Neural)	3.96409
7	Predicted label (Neural)	3.96725
7.5	Predicted label (Neural)	3.97155
8	Predicted label (Neural)	3.97473
8.5	Predicted label (Neural)	3.9774
9	Predicted label (Neural)	3.97971
9.5	Predicted label (Neural)	3.98156
10	Predicted label (Neural)	3.98409
10.5	Predicted label (Neural)	3.98764
11	Predicted label (Neural)	3.99131
11.5	Predicted label (Neural)	3.99562
12	Predicted label (Neural)	4.00228
12.5	Predicted label (Neural)	4.00851
13	Predicted label (Neural)	4.01447
13.5	Predicted label (Neural)	4.01982
14	Predicted label (Neural)	4.02723
14.5	Predicted label (Neural)	4.03439
15	Predicted label (Neural)	4.04017
15.5	Predicted label (Neural)	4.04524
16	Predicted label (Neural)	4.04921
16.5	Predicted label (Neural)	4.05309
17	Predicted label (Neural)	4.05655
17.5	Predicted label (Neural)	4.06051
18	Predicted label (Neural)	4.06661
18.5	Predicted label (Neural)	4.07461
19	Predicted label (Neural)	4.08207
19.5	Predicted label (Neural)	4.08838
20	Predicted label (Neural)	4.09419
20.5	Predicted label (Neural)	4.1
21	Predicted label (Neural)	4.10544
21.5	Predicted label (Neural)	4.11084
22	Predicted label (Neural)	4.11605
22.5	Predicted label (Neural)	4.12136
23	Predicted label (Neural)	4.12659
23.5	Predicted label (Neural)	4.13182
24	Predicted label (Neural)	4.1378
24.5	Predicted label (Neural)	4.14344
25	Predicted label (Neural)	4.14832
25.5	Predicted label (Neural)	4.1533
26	Predicted label (Neural)	4.15824
26.5	Predicted label (Neural)	4.16359
27	Predicted label (Neural)	4.16937
27.5	Predicted label (Neural)	4.17534
28	Predicted label (Neural)	4.18162
28.5	Predicted label (Neural)	4.18758
29	Predicted label (Neural)	4.19116
29.5	Predicted label (Neural)	4.19463
30	Predicted label (Neural)	4.1977
30.5	Predicted label (Neural)	4.20077
31	Predicted label (Neural)	4.20375
31.5	Predicted label (Neural)	4.20667
32	Predicted label (Neural)	4.20959
32.5	Predicted label (Neural)	4.2125
33	Predicted label (Neural)	4.21541
33.5	Predicted label (Neural)	4.21833
34	Predicted label (Neural)	4.22124
34.5	Predicted label (Neural)	4.22383
35	Predicted label (Neural)	4.22629
35.5	Predicted label (Neural)	4.22854
36	Predicted label (Neural)	4.23149
36.5	Predicted label (Neural)	4.23451
37	Predicted label (Neural)	4.23753
37.5	Predicted label (Neural)	4.24056
38	Predicted label (Neural)	4.24358
38.5	Predicted label (Neural)	4.24661
39	Predicted label (Neural)	4.24907
39.5	Predicted label (Neural)	4.25142
40	Predicted label (Neural)	4.25382
40.5	Predicted label (Neural)	4.25628
41	Predicted label (Neural)	4.25876
41.5	Predicted label (Neural)	4.26142
42	Predicted label (Neural)	4.26416
42.5	Predicted label (Neural)	4.26703
43	Predicted label (Neural)	4.26992
43.5	Predicted label (Neural)	4.2728
44	Predicted label (Neural)	4.27569
44.5	Predicted label (Neural)	4.27829
45	Predicted label (Neural)	4.28058
45.5	Predicted label (Neural)	4.28286
46	Predicted label (Neural)	4.28499
46.5	Predicted label (Neural)	4.28718
47	Predicted label (Neural)	4.28937
47.5	Predicted label (Neural)	4.2915
48	Predicted label (Neural)	4.29361
48.5	Predicted label (Neural)	4.29573
49	Predicted label (Neural)	4.29784
49.5	Predicted label (Neural)	4.29995
50	Predicted label (Neural)	4.30183
50.5	Predicted label (Neural)	4.30362
51	Predicted label (Neural)	4.30542
51.5	Predicted label (Neural)	4.30722
52	Predicted label (Neural)	4.30901
52.5	Predicted label (Neural)	4.31075
53	Predicted label (Neural)	4.31246
53.5	Predicted label (Neural)	4.31416
54	Predicted label (Neural)	4.31587
54.5	Predicted label (Neural)	4.31757
55	Predicted label (Neural)	4.31927
55.5	Predicted label (Neural)	4.32098
56	Predicted label (Neural)	4.32268
56.5	Predicted label (Neural)	4.32439
57	Predicted label (Neural)	4.32609
57.5	Predicted label (Neural)	4.32781
58	Predicted label (Neural)	4.32955
58.5	Predicted label (Neural)	4.33132
59	Predicted label (Neural)	4.33307
59.5	Predicted label (Neural)	4.33482
60	Predicted label (Neural)	4.33656
60.5	Predicted label (Neural)	4.33831
61	Predicted label (Neural)	4.34006
61.5	Predicted label (Neural)	4.34181
62	Predicted label (Neural)	4.34359
62.5	Predicted label (Neural)	4.34553
63	Predicted label (Neural)	4.34747
63.5	Predicted label (Neural)	4.34941
64	Predicted label (Neural)	4.35137
64.5	Predicted label (Neural)	4.35334
65	Predicted label (Neural)	4.35531
65.5	Predicted label (Neural)	4.35727
66	Predicted label (Neural)	4.35924
66.5	Predicted label (Neural)	4.36155
67	Predicted label (Neural)	4.36381
67.5	Predicted label (Neural)	4.36565
68	Predicted label (Neural)	4.36753
68.5	Predicted label (Neural)	4.36924
69	Predicted label (Neural)	4.37096
69.5	Predicted label (Neural)	4.37268
70	Predicted label (Neural)	4.3744
70.5	Predicted label (Neural)	4.37612
71	Predicted label (Neural)	4.37783
71.5	Predicted label (Neural)	4.37955
72	Predicted label (Neural)	4.38127
72.5	Predicted label (Neural)	4.38299
73	Predicted label (Neural)	4.38471
73.5	Predicted label (Neural)	4.38643
74	Predicted label (Neural)	4.38809
74.5	Predicted label (Neural)	4.38973
75	Predicted label (Neural)	4.39137
75.5	Predicted label (Neural)	4.393
76	Predicted label (Neural)	4.39464
76.5	Predicted label (Neural)	4.39628
77	Predicted label (Neural)	4.39791
77.5	Predicted label (Neural)	4.39945
78	Predicted label (Neural)	4.40091
78.5	Predicted label (Neural)	4.40237
79	Predicted label (Neural)	4.40381
79.5	Predicted label (Neural)	4.40522
80	Predicted label (Neural)	4.40663
80.5	Predicted label (Neural)	4.40804
81	Predicted label (Neural)	4.40938
81.5	Predicted label (Neural)	4.41068
82	Predicted label (Neural)	4.41198
82.5	Predicted label (Neural)	4.41328
83	Predicted label (Neural)	4.41458
83.5	Predicted label (Neural)	4.41588
84	Predicted label (Neural)	4.41718
84.5	Predicted label (Neural)	4.41854
85	Predicted label (Neural)	4.41994
85.5	Predicted label (Neural)	4.42134
86	Predicted label (Neural)	4.42284
86.5	Predicted label (Neural)	4.42445
87	Predicted label (Neural)	4.42605
87.5	Predicted label (Neural)	4.4275
88	Predicted label (Neural)	4.42885
88.5	Predicted label (Neural)	4.43022
89	Predicted label (Neural)	4.43167
89.5	Predicted label (Neural)	4.43311
90	Predicted label (Neural)	4.43455
90.5	Predicted label (Neural)	4.436
91	Predicted label (Neural)	4.43744
91.5	Predicted label (Neural)	4.43888
92	Predicted label (Neural)	4.44032
92.5	Predicted label (Neural)	4.44177
93	Predicted label (Neural)	4.44324
93.5	Predicted label (Neural)	4.44485
94	Predicted label (Neural)	4.44646
94.5	Predicted label (Neural)	4.44807
95	Predicted label (Neural)	4.44967
95.5	Predicted label (Neural)	4.45181
96	Predicted label (Neural)	4.45398
96.5	Predicted label (Neural)	4.45615
97	Predicted label (Neural)	4.45832
97.5	Predicted label (Neural)	4.46049
98	Predicted label (Neural)	4.46266
98.5	Predicted label (Neural)	4.46483
99	Predicted label (Neural)	4.467
99.5	Predicted label (Neural)	4.46916
-100	Predicted label (Sum)	34.7932
-99.5	Predicted label (Sum)	34.6494
-99	Predicted label (Sum)	34.5056
-98.5	Predicted label (Sum)	34.3618
-98	Predicted label (Sum)	34.2181
-97.5	Predicted label (Sum)	34.0744
-97	Predicted label (Sum)	33.931
-96.5	Predicted label (Sum)	33.7875
-96	Predicted label (Sum)	33.644
-95.5	Predicted label (Sum)	33.5005
-95	Predicted label (Sum)	33.357
-94.5	Predicted label (Sum)	33.2135
-94	Predicted label (Sum)	33.07
-93.5	Predicted label (Sum)	32.9265
-93	Predicted label (Sum)	32.7827
-92.5	Predicted label (Sum)	32.6389
-92	Predicted label (Sum)	32.4951
-91.5	Predicted label (Sum)	32.3513
-91	Predicted label (Sum)	32.2076
-90.5	Predicted label (Sum)	32.0638
-90	Predicted label (Sum)	31.9199
-89.5	Predicted label (Sum)	31.7758
-89	Predicted label (Sum)	31.6318
-88.5	Predicted label (Sum)	31.4878
-88	Predicted label (Sum)	31.3437
-87.5	Predicted label (Sum)	31.1982
-87	Predicted label (Sum)	31.0527
-86.5	Predicted label (Sum)	30.9071
-86	Predicted label (Sum)	30.7615
-85.5	Predicted label (Sum)	30.616
-85	Predicted label (Sum)	30.4704
-84.5	Predicted label (Sum)	30.3249
-84	Predicted label (Sum)	30.1791
-83.5	Predicted label (Sum)	30.0328
-83	Predicted label (Sum)	29.8866
-82.5	Predicted label (Sum)	29.7403
-82	Predicted label (Sum)	29.5943
-81.5	Predicted label (Sum)	29.4484
-81	Predicted label (Sum)	29.3025
-80.5	Predicted label (Sum)	29.1565
-80	Predicted label (Sum)	29.0106
-79.5	Predicted label (Sum)	28.8646
-79	Predicted label (Sum)	28.7187
-78.5	Predicted label (Sum)	28.5728
-78	Predicted label (Sum)	28.4268
-77.5	Predicted label (Sum)	28.2809
-77	Predicted label (Sum)	28.1349
-76.5	Predicted label (Sum)	27.989
-76	Predicted label (Sum)	27.843
-75.5	Predicted label (Sum)	27.697
-75	Predicted label (Sum)	27.5509
-74.5	Predicted label (Sum)	27.4049
-74	Predicted label (Sum)	27.2595
-73.5	Predicted label (Sum)	27.114
-73	Predicted label (Sum)	26.9686
-72.5	Predicted label (Sum)	26.8232
-72	Predicted label (Sum)	26.6777
-71.5	Predicted label (Sum)	26.5323
-71	Predicted label (Sum)	26.3869
-70.5	Predicted label (Sum)	26.2414
-70	Predicted label (Sum)	26.096
-69.5	Predicted label (Sum)	25.9505
-69	Predicted label (Sum)	25.805
-68.5	Predicted label (Sum)	25.6596
-68	Predicted label (Sum)	25.514
-67.5	Predicted label (Sum)	25.3684
-67	Predicted label (Sum)	25.2228
-66.5	Predicted label (Sum)	25.0777
-66	Predicted label (Sum)	24.9327
-65.5	Predicted label (Sum)	24.7877
-65	Predicted label (Sum)	24.6426
-64.5	Predicted label (Sum)	24.4976
-64	Predicted label (Sum)	24.3515
-63.5	Predicted label (Sum)	24.2051
-63	Predicted label (Sum)	24.0587
-62.5	Predicted label (Sum)	23.9124
-62	Predicted label (Sum)	23.766
-61.5	Predicted label (Sum)	23.6197
-61	Predicted label (Sum)	23.4733
-60.5	Predicted label (Sum)	23.3269
-60	Predicted label (Sum)	23.1806
-59.5	Predicted label (Sum)	23.0342
-59	Predicted label (Sum)	22.8879
-58.5	Predicted label (Sum)	22.7417
-58	Predicted label (Sum)	22.5957
-57.5	Predicted label (Sum)	22.4497
-57	Predicted label (Sum)	22.3036
-56.5	Predicted label (Sum)	22.1576
-56	Predicted label (Sum)	22.0111
-55.5	Predicted label (Sum)	21.8638
-55	Predicted label (Sum)	21.7166
-54.5	Predicted label (Sum)	21.5694
-54	Predicted label (Sum)	21.4222
-53.5	Predicted label (Sum)	21.275
-53	Predicted label (Sum)	21.1278
-52.5	Predicted label (Sum)	20.9806
-52	Predicted label (Sum)	20.8334
-51.5	Predicted label (Sum)	20.6862
-51	Predicted label (Sum)	20.539
-50.5	Predicted label (Sum)	20.392
-50	Predicted label (Sum)	20.2482
-49.5	Predicted label (Sum)	20.1049
-49	Predicted label (Sum)	19.9611
-48.5	Predicted label (Sum)	19.8172
-48	Predicted label (Sum)	19.6734
-47.5	Predicted label (Sum)	19.5295
-47	Predicted label (Sum)	19.3855
-46.5	Predicted label (Sum)	19.2415
-46	Predicted label (Sum)	19.0974
-45.5	Predicted label (Sum)	18.953
-45	Predicted label (Sum)	18.8087
-44.5	Predicted label (Sum)	18.6643
-44	Predicted label (Sum)	18.52
-43.5	Predicted label (Sum)	18.3756
-43	Predicted label (Sum)	18.2315
-42.5	Predicted label (Sum)	18.0884
-42	Predicted label (Sum)	17.9452
-41.5	Predicted label (Sum)	17.8022
-41	Predicted label (Sum)	17.6592
-40.5	Predicted label (Sum)	17.5161
-40	Predicted label (Sum)	17.3731
-39.5	Predicted label (Sum)	17.2306
-39	Predicted label (Sum)	17.0892
-38.5	Predicted label (Sum)	16.9476
-38	Predicted label (Sum)	16.8058
-37.5	Predicted label (Sum)	16.6622
-37	Predicted label (Sum)	16.5185
-36.5	Predicted label (Sum)	16.3749
-36	Predicted label (Sum)	16.2314
-35.5	Predicted label (Sum)	16.0881
-35	Predicted label (Sum)	15.9448
-34.5	Predicted label (Sum)	15.8015
-34	Predicted label (Sum)	15.6582
-33.5	Predicted label (Sum)	15.5149
-33	Predicted label (Sum)	15.3716
-32.5	Predicted label (Sum)	15.2283
-32	Predicted label (Sum)	15.0849
-31.5	Predicted label (Sum)	14.9412
-31	Predicted label (Sum)	14.7967
-30.5	Predicted label (Sum)	14.6521
-30	Predicted label (Sum)	14.5075
-29.5	Predicted label (Sum)	14.3629
-29	Predicted label (Sum)	14.2191
-28.5	Predicted label (Sum)	14.0762
-28	Predicted label (Sum)	13.9323
-27.5	Predicted label (Sum)	13.7883
-27	Predicted label (Sum)	13.6443
-26.5	Predicted label (Sum)	13.4976
-26	Predicted label (Sum)	13.3514
-25.5	Predicted label (Sum)	13.2068
-25	Predicted label (Sum)	13.0612
-24.5	Predicted label (Sum)	12.9132
-24	Predicted label (Sum)	12.7637
-23.5	Predicted label (Sum)	12.6139
-23	Predicted label (Sum)	12.4643
-22.5	Predicted label (Sum)	12.3163
-22	Predicted label (Sum)	12.1685
-21.5	Predicted label (Sum)	12.0201
-21	Predicted label (Sum)	11.871
-20.5	Predicted label (Sum)	11.7216
-20	Predicted label (Sum)	11.5717
-19.5	Predicted label (Sum)	11.4215
-19	Predicted label (Sum)	11.27
-18.5	Predicted label (Sum)	11.12
-18	Predicted label (Sum)	10.9697
-17.5	Predicted label (Sum)	10.8162
-17	Predicted label (Sum)	10.6662
-16.5	Predicted label (Sum)	10.5172
-16	Predicted label (Sum)	10.3701
-15.5	Predicted label (Sum)	10.2182
-15	Predicted label (Sum)	10.0617
-14.5	Predicted label (Sum)	9.90241
-14	Predicted label (Sum)	9.73667
-13.5	Predicted label (Sum)	9.56621
-13	Predicted label (Sum)	9.38761
-12.5	Predicted label (Sum)	9.20798
-12	Predicted label (Sum)	9.02761
-11.5	Predicted label (Sum)	8.85295
-11	Predicted label (Sum)	8.68855
-10.5	Predicted label (Sum)	8.5272
-10	Predicted label (Sum)	8.3673
-9.5	Predicted label (Sum)	8.1988
-9	Predicted label (Sum)	8.02908
-8.5	Predicted label (Sum)	7.85359
-8	Predicted label (Sum)	7.67382
-7.5	Predicted label (Sum)	7.47947
-7	Predicted label (Sum)	7.2688
-6.5	Predicted label (Sum)	7.06105
-6	Predicted label (Sum)	6.85641
-5.5	Predicted label (Sum)	6.63828
-5	Predicted label (Sum)	6.41877
-4.5	Predicted label (Sum)	6.19755
-4	Predicted label (Sum)	5.98472
-3.5	Predicted label (Sum)	5.77319
-3	Predicted label (Sum)	5.56356
-2.5	Predicted label (Sum)	5.35836
-2	Predicted label (Sum)	5.15717
-1.5	Predicted label (Sum)	4.94923
-1	Predicted label (Sum)	4.73983
-0.5	Predicted label (Sum)	4.53016
0	Predicted label (Sum)	4.32556
0.5	Predicted label (Sum)	4.14061
1	Predicted label (Sum)	3.99496
1.5	Predicted label (Sum)	3.89088
2	Predicted label (Sum)	3.81459
2.5	Predicted label (Sum)	3.77184
3	Predicted label (Sum)	3.75192
3.5	Predicted label (Sum)	3.73732
4	Predicted label (Sum)	3.73509
4.5	Predicted label (Sum)	3.73948
5	Predicted label (Sum)	3.7425
5.5	Predicted label (Sum)	3.74208
6	Predicted label (Sum)	3.73472
6.5	Predicted label (Sum)	3.72677
7	Predicted label (Sum)	3.72468
7.5	Predicted label (Sum)	3.73684
8	Predicted label (Sum)	3.75369
8.5	Predicted label (Sum)	3.77504
9	Predicted label (Sum)	3.79664
9.5	Predicted label (Sum)	3.81573
10	Predicted label (Sum)	3.83284
10.5	Predicted label (Sum)	3.85043
11	Predicted label (Sum)	3.86682
11.5	Predicted label (Sum)	3.88392
12	Predicted label (Sum)	3.89935
12.5	Predicted label (Sum)	3.91358
13	Predicted label (Sum)	3.92799
13.5	Predicted label (Sum)	3.94299
14	Predicted label (Sum)	3.95875
14.5	Predicted label (Sum)	3.97425
15	Predicted label (Sum)	3.99009
15.5	Predicted label (Sum)	4.00646
16	Predicted label (Sum)	4.01997
16.5	Predicted label (Sum)	4.03247
17	Predicted label (Sum)	4.04418
17.5	Predicted label (Sum)	4.05646
18	Predicted label (Sum)	4.06926
18.5	Predicted label (Sum)	4.08251
19	Predicted label (Sum)	4.09575
19.5	Predicted label (Sum)	4.10897
20	Predicted label (Sum)	4.12241
20.5	Predicted label (Sum)	4.13665
21	Predicted label (Sum)	4.15119
21.5	Predicted label (Sum)	4.16584
22	Predicted label (Sum)	4.18049
22.5	Predicted label (Sum)	4.19452
23	Predicted label (Sum)	4.20785
23.5	Predicted label (Sum)	4.22113
24	Predicted label (Sum)	4.23575
24.5	Predicted label (Sum)	4.25095
25	Predicted label (Sum)	4.26653
25.5	Predicted label (Sum)	4.28211
26	Predicted label (Sum)	4.29334
26.5	Predicted label (Sum)	4.30359
27	Predicted label (Sum)	4.3138
27.5	Predicted label (Sum)	4.32408
28	Predicted label (Sum)	4.33474
28.5	Predicted label (Sum)	4.34631
29	Predicted label (Sum)	4.3582
29.5	Predicted label (Sum)	4.37012
30	Predicted label (Sum)	4.38209
30.5	Predicted label (Sum)	4.39443
31	Predicted label (Sum)	4.40709
31.5	Predicted label (Sum)	4.41974
32	Predicted label (Sum)	4.43239
32.5	Predicted label (Sum)	4.44401
33	Predicted label (Sum)	4.45486
33.5	Predicted label (Sum)	4.46652
34	Predicted label (Sum)	4.47842
34.5	Predicted label (Sum)	4.49001
35	Predicted label (Sum)	4.50108
35.5	Predicted label (Sum)	4.51184
36	Predicted label (Sum)	4.5226
36.5	Predicted label (Sum)	4.53346
37	Predicted label (Sum)	4.54444
37.5	Predicted label (Sum)	4.55542
38	Predicted label (Sum)	4.56612
38.5	Predicted label (Sum)	4.5768
39	Predicted label (Sum)	4.58754
39.5	Predicted label (Sum)	4.59836
40	Predicted label (Sum)	4.60918
40.5	Predicted label (Sum)	4.62009
41	Predicted label (Sum)	4.63136
41.5	Predicted label (Sum)	4.64233
42	Predicted label (Sum)	4.65329
42.5	Predicted label (Sum)	4.66432
43	Predicted label (Sum)	4.67477
43.5	Predicted label (Sum)	4.68414
44	Predicted label (Sum)	4.69352
44.5	Predicted label (Sum)	4.70294
45	Predicted label (Sum)	4.71272
45.5	Predicted label (Sum)	4.72253
46	Predicted label (Sum)	4.73238
46.5	Predicted label (Sum)	4.74224
47	Predicted label (Sum)	4.7521
47.5	Predicted label (Sum)	4.76196
48	Predicted label (Sum)	4.77182
48.5	Predicted label (Sum)	4.78167
49	Predicted label (Sum)	4.79153
49.5	Predicted label (Sum)	4.80139
50	Predicted label (Sum)	4.81125
50.5	Predicted label (Sum)	4.82122
51	Predicted label (Sum)	4.83115
51.5	Predicted label (Sum)	4.84
52	Predicted label (Sum)	4.84852
52.5	Predicted label (Sum)	4.8569
53	Predicted label (Sum)	4.86528
53.5	Predicted label (Sum)	4.87366
54	Predicted label (Sum)	4.8818
54.5	Predicted label (Sum)	4.88985
55	Predicted label (Sum)	4.89788
55.5	Predicted label (Sum)	4.90573
56	Predicted label (Sum)	4.9133
56.5	Predicted label (Sum)	4.92056
57	Predicted label (Sum)	4.9277
57.5	Predicted label (Sum)	4.93484
58	Predicted label (Sum)	4.94198
58.5	Predicted label (Sum)	4.94912
59	Predicted label (Sum)	4.95626
59.5	Predicted label (Sum)	4.96341
60	Predicted label (Sum)	4.97055
60.5	Predicted label (Sum)	4.97769
61	Predicted label (Sum)	4.98483
61.5	Predicted label (Sum)	4.99197
62	Predicted label (Sum)	4.99911
62.5	Predicted label (Sum)	5.00627
63	Predicted label (Sum)	5.01346
63.5	Predicted label (Sum)	5.02066
64	Predicted label (Sum)	5.02785
64.5	Predicted label (Sum)	5.03504
65	Predicted label (Sum)	5.04223
65.5	Predicted label (Sum)	5.04942
66	Predicted label (Sum)	5.05662
66.5	Predicted label (Sum)	5.06381
67	Predicted label (Sum)	5.071
67.5	Predicted label (Sum)	5.07831
68	Predicted label (Sum)	5.08565
68.5	Predicted label (Sum)	5.093
69	Predicted label (Sum)	5.10032
69.5	Predicted label (Sum)	5.10755
70	Predicted label (Sum)	5.11477
70.5	Predicted label (Sum)	5.122
71	Predicted label (Sum)	5.12923
71.5	Predicted label (Sum)	5.13645
72	Predicted label (Sum)	5.14381
72.5	Predicted label (Sum)	5.15156
73	Predicted label (Sum)	5.15931
73.5	Predicted label (Sum)	5.16705
74	Predicted label (Sum)	5.1748
74.5	Predicted label (Sum)	5.18254
75	Predicted label (Sum)	5.19029
75.5	Predicted label (Sum)	5.19803
76	Predicted label (Sum)	5.20558
76.5	Predicted label (Sum)	5.21301
77	Predicted label (Sum)	5.22044
77.5	Predicted label (Sum)	5.22787
78	Predicted label (Sum)	5.2353
78.5	Predicted label (Sum)	5.24272
79	Predicted label (Sum)	5.25015
79.5	Predicted label (Sum)	5.25758
80	Predicted label (Sum)	5.26501
80.5	Predicted label (Sum)	5.27245
81	Predicted label (Sum)	5.27989
81.5	Predicted label (Sum)	5.28733
82	Predicted label (Sum)	5.29477
82.5	Predicted label (Sum)	5.30221
83	Predicted label (Sum)	5.30965
83.5	Predicted label (Sum)	5.31709
84	Predicted label (Sum)	5.32453
84.5	Predicted label (Sum)	5.33197
85	Predicted label (Sum)	5.33941
85.5	Predicted label (Sum)	5.34685
86	Predicted label (Sum)	5.35429
86.5	Predicted label (Sum)	5.36173
87	Predicted label (Sum)	5.36917
87.5	Predicted label (Sum)	5.37661
88	Predicted label (Sum)	5.38405
88.5	Predicted label (Sum)	5.39149
89	Predicted label (Sum)	5.39893
89.5	Predicted label (Sum)	5.40637
90	Predicted label (Sum)	5.41381
90.5	Predicted label (Sum)	5.42125
91	Predicted label (Sum)	5.42869
91.5	Predicted label (Sum)	5.43613
92	Predicted label (Sum)	5.44357
92.5	Predicted label (Sum)	5.45102
93	Predicted label (Sum)	5.4585
93.5	Predicted label (Sum)	5.46599
94	Predicted label (Sum)	5.47348
94.5	Predicted label (Sum)	5.48096
95	Predicted label (Sum)	5.48845
95.5	Predicted label (Sum)	5.49594
96	Predicted label (Sum)	5.50342
96.5	Predicted label (Sum)	5.51091
97	Predicted label (Sum)	5.5184
97.5	Predicted label (Sum)	5.52589
98	Predicted label (Sum)	5.53364
98.5	Predicted label (Sum)	5.54145
99	Predicted label (Sum)	5.54918
[truncated: 1 more rows]

## Sheet: Figure 6 and Supp. Figure 13
Train dataset size	Dataset	Property	Augmentation	Metric	Value
1K	DR=AZ-DR-R2 SD = AZ-SD6	N/A	No augmentation	R2	0.0485443
1K	DR=AZ-DR-R2 SD = AZ-SD6	N/A	Label	R2	0.331345
1K	DR=AZ-DR-R2 SD = AZ-SD6	N/A	Inductive emb. (Sum)	R2	0.201817
1K	DR=AZ-DR-R2 SD = AZ-SD6	N/A	Inductive emb. (Neural)	R2	0.353673
1K	DR=AZ-DR-R2 SD = AZ-SD6	N/A	Transductive emb. (Sum)	R2	0.238847
1K	DR=AZ-DR-R2 SD = AZ-SD6	N/A	Transductive emb. (Neural)	R2	0.455236
2.5K	DR=AZ-DR-R2 SD = AZ-SD6	N/A	No augmentation	R2	0.129581
2.5K	DR=AZ-DR-R2 SD = AZ-SD6	N/A	Label	R2	0.373137
2.5K	DR=AZ-DR-R2 SD = AZ-SD6	N/A	Inductive emb. (Sum)	R2	0.247733
2.5K	DR=AZ-DR-R2 SD = AZ-SD6	N/A	Inductive emb. (Neural)	R2	0.342568
2.5K	DR=AZ-DR-R2 SD = AZ-SD6	N/A	Transductive emb. (Sum)	R2	0.278053
2.5K	DR=AZ-DR-R2 SD = AZ-SD6	N/A	Transductive emb. (Neural)	R2	0.476169
5K	DR=AZ-DR-R2 SD = AZ-SD6	N/A	No augmentation	R2	0.219683
5K	DR=AZ-DR-R2 SD = AZ-SD6	N/A	Label	R2	0.395436
5K	DR=AZ-DR-R2 SD = AZ-SD6	N/A	Inductive emb. (Sum)	R2	0.240099
5K	DR=AZ-DR-R2 SD = AZ-SD6	N/A	Inductive emb. (Neural)	R2	0.388045
5K	DR=AZ-DR-R2 SD = AZ-SD6	N/A	Transductive emb. (Sum)	R2	0.266793
5K	DR=AZ-DR-R2 SD = AZ-SD6	N/A	Transductive emb. (Neural)	R2	0.471207
10K	DR=AZ-DR-R2 SD = AZ-SD6	N/A	No augmentation	R2	0.192884
10K	DR=AZ-DR-R2 SD = AZ-SD6	N/A	Label	R2	0.406561
10K	DR=AZ-DR-R2 SD = AZ-SD6	N/A	Inductive emb. (Sum)	R2	0.307564
10K	DR=AZ-DR-R2 SD = AZ-SD6	N/A	Inductive emb. (Neural)	R2	0.363593
10K	DR=AZ-DR-R2 SD = AZ-SD6	N/A	Transductive emb. (Sum)	R2	0.343331
10K	DR=AZ-DR-R2 SD = AZ-SD6	N/A	Transductive emb. (Neural)	R2	0.462286
8K	QMugs	DFT Dipole Z	No augmentation	MAE	1.93305
8K	QMugs	DFT Dipole Total	No augmentation	MAE	1.79865
8K	QMugs	DFT Formation Energy	No augmentation	MAE	0.819748
8K	QMugs	DFT Dipole X	No augmentation	MAE	2.88642
8K	QMugs	DFT Total Energy	No augmentation	MAE	224.618
8K	QMugs	DFT Rot. Constant A	No augmentation	MAE	0.00641519
8K	QMugs	DFT Rot. Constant B	No augmentation	MAE	0.00164349
8K	QMugs	DFT Rot. Constant C	No augmentation	MAE	0.00126296
8K	QMugs	DFT Dipole Y	No augmentation	MAE	2.18699
8K	QMugs	DFT HOMO Energy	No augmentation	MAE	0.00904198
8K	QMugs	DFT Atomic Energy	No augmentation	MAE	199.786
8K	QMugs	DFT LUMO Energy	No augmentation	MAE	0.0109683
8K	QMugs	DFT Dipole Z	Label	MAE	0.422195
8K	QMugs	DFT Dipole Total	Label	MAE	0.504096
8K	QMugs	DFT Formation Energy	Label	MAE	0.226817
8K	QMugs	DFT Dipole X	Label	MAE	0.605148
8K	QMugs	DFT Total Energy	Label	MAE	47.7829
8K	QMugs	DFT Rot. Constant A	Label	MAE	0.00612499
8K	QMugs	DFT Rot. Constant B	Label	MAE	0.00155081
8K	QMugs	DFT Rot. Constant C	Label	MAE	0.00122313
8K	QMugs	DFT Dipole Y	Label	MAE	0.494644
8K	QMugs	DFT HOMO Energy	Label	MAE	0.00912773
8K	QMugs	DFT Atomic Energy	Label	MAE	40.0789
8K	QMugs	DFT LUMO Energy	Label	MAE	0.00927519
8K	QMugs	DFT Dipole Z	Inductive emb. (Sum)	MAE	1.97986
8K	QMugs	DFT Dipole Total	Inductive emb. (Sum)	MAE	1.81488
8K	QMugs	DFT Formation Energy	Inductive emb. (Sum)	MAE	0.338875
8K	QMugs	DFT Dipole X	Inductive emb. (Sum)	MAE	2.88209
8K	QMugs	DFT Total Energy	Inductive emb. (Sum)	MAE	122.478
8K	QMugs	DFT Rot. Constant A	Inductive emb. (Sum)	MAE	0.005197
8K	QMugs	DFT Rot. Constant B	Inductive emb. (Sum)	MAE	0.00147786
8K	QMugs	DFT Rot. Constant C	Inductive emb. (Sum)	MAE	0.00112682
8K	QMugs	DFT Dipole Y	Inductive emb. (Sum)	MAE	2.1928
8K	QMugs	DFT HOMO Energy	Inductive emb. (Sum)	MAE	0.00903121
8K	QMugs	DFT Atomic Energy	Inductive emb. (Sum)	MAE	172.232
8K	QMugs	DFT LUMO Energy	Inductive emb. (Sum)	MAE	0.00945193
8K	QMugs	DFT Dipole Z	Inductive emb. (Neural)	MAE	2.00635
8K	QMugs	DFT Dipole Total	Inductive emb. (Neural)	MAE	1.5932
8K	QMugs	DFT Formation Energy	Inductive emb. (Neural)	MAE	0.178398
8K	QMugs	DFT Dipole X	Inductive emb. (Neural)	MAE	2.86151
8K	QMugs	DFT Total Energy	Inductive emb. (Neural)	MAE	41.9008
8K	QMugs	DFT Rot. Constant A	Inductive emb. (Neural)	MAE	0.00343577
8K	QMugs	DFT Rot. Constant B	Inductive emb. (Neural)	MAE	0.00092714
8K	QMugs	DFT Rot. Constant C	Inductive emb. (Neural)	MAE	0.000557377
8K	QMugs	DFT Dipole Y	Inductive emb. (Neural)	MAE	2.25097
8K	QMugs	DFT HOMO Energy	Inductive emb. (Neural)	MAE	0.00874807
8K	QMugs	DFT Atomic Energy	Inductive emb. (Neural)	MAE	45.4179
8K	QMugs	DFT LUMO Energy	Inductive emb. (Neural)	MAE	0.00835244
8K	QMugs	DFT Dipole Z	Transductive emb. (Sum)	MAE	1.91493
8K	QMugs	DFT Dipole Total	Transductive emb. (Sum)	MAE	1.76046
8K	QMugs	DFT Formation Energy	Transductive emb. (Sum)	MAE	0.767724
8K	QMugs	DFT Dipole X	Transductive emb. (Sum)	MAE	2.9003
8K	QMugs	DFT Total Energy	Transductive emb. (Sum)	MAE	149.793
8K	QMugs	DFT Rot. Constant A	Transductive emb. (Sum)	MAE	0.00507345
8K	QMugs	DFT Rot. Constant B	Transductive emb. (Sum)	MAE	0.00152489
8K	QMugs	DFT Rot. Constant C	Transductive emb. (Sum)	MAE	0.00101817
8K	QMugs	DFT Dipole Y	Transductive emb. (Sum)	MAE	2.14883
8K	QMugs	DFT HOMO Energy	Transductive emb. (Sum)	MAE	0.00886901
8K	QMugs	DFT Atomic Energy	Transductive emb. (Sum)	MAE	169.405
8K	QMugs	DFT LUMO Energy	Transductive emb. (Sum)	MAE	0.00902087
8K	QMugs	DFT Dipole Z	Transductive emb. (Neural)	MAE	0.889534
8K	QMugs	DFT Dipole Total	Transductive emb. (Neural)	MAE	0.798245
8K	QMugs	DFT Formation Energy	Transductive emb. (Neural)	MAE	0.134567
8K	QMugs	DFT Dipole X	Transductive emb. (Neural)	MAE	1.26197
8K	QMugs	DFT Total Energy	Transductive emb. (Neural)	MAE	47.8102
8K	QMugs	DFT Rot. Constant A	Transductive emb. (Neural)	MAE	0.00138897
8K	QMugs	DFT Rot. Constant B	Transductive emb. (Neural)	MAE	0.000437654
8K	QMugs	DFT Rot. Constant C	Transductive emb. (Neural)	MAE	0.000278104
8K	QMugs	DFT Dipole Y	Transductive emb. (Neural)	MAE	0.99669
8K	QMugs	DFT HOMO Energy	Transductive emb. (Neural)	MAE	0.00788106
8K	QMugs	DFT Atomic Energy	Transductive emb. (Neural)	MAE	25.8446
8K	QMugs	DFT LUMO Energy	Transductive emb. (Neural)	MAE	0.00588701
25K	QMugs	DFT Dipole Z	No augmentation	MAE	1.87801
25K	QMugs	DFT Dipole Total	No augmentation	MAE	1.64151
25K	QMugs	DFT Formation Energy	No augmentation	MAE	0.64
25K	QMugs	DFT Dipole X	No augmentation	MAE	2.82476
25K	QMugs	DFT Total Energy	No augmentation	MAE	234.329
25K	QMugs	DFT Rot. Constant A	No augmentation	MAE	0.00527579
25K	QMugs	DFT Rot. Constant B	No augmentation	MAE	0.00201271
25K	QMugs	DFT Rot. Constant C	No augmentation	MAE	0.00126664
25K	QMugs	DFT Dipole Y	No augmentation	MAE	2.13303
25K	QMugs	DFT HOMO Energy	No augmentation	MAE	0.00733727
25K	QMugs	DFT Atomic Energy	No augmentation	MAE	170.081
25K	QMugs	DFT LUMO Energy	No augmentation	MAE	0.00894113
25K	QMugs	DFT Dipole Z	Label	MAE	0.392038
25K	QMugs	DFT Dipole Total	Label	MAE	0.448593
25K	QMugs	DFT Formation Energy	Label	MAE	0.33307
25K	QMugs	DFT Dipole X	Label	MAE	0.545693
25K	QMugs	DFT Total Energy	Label	MAE	44.7597
25K	QMugs	DFT Rot. Constant A	Label	MAE	0.00560089
25K	QMugs	DFT Rot. Constant B	Label	MAE	0.00164873
25K	QMugs	DFT Rot. Constant C	Label	MAE	0.00119127
25K	QMugs	DFT Dipole Y	Label	MAE	0.433246
25K	QMugs	DFT HOMO Energy	Label	MAE	0.00773422
25K	QMugs	DFT Atomic Energy	Label	MAE	42.7345
25K	QMugs	DFT LUMO Energy	Label	MAE	0.0053164
25K	QMugs	DFT Dipole Z	Inductive emb. (Sum)	MAE	1.90938
25K	QMugs	DFT Dipole Total	Inductive emb. (Sum)	MAE	1.56598
25K	QMugs	DFT Formation Energy	Inductive emb. (Sum)	MAE	0.201379
25K	QMugs	DFT Dipole X	Inductive emb. (Sum)	MAE	2.82841
25K	QMugs	DFT Total Energy	Inductive emb. (Sum)	MAE	62.4515
25K	QMugs	DFT Rot. Constant A	Inductive emb. (Sum)	MAE	0.00409727
25K	QMugs	DFT Rot. Constant B	Inductive emb. (Sum)	MAE	0.00123644
25K	QMugs	DFT Rot. Constant C	Inductive emb. (Sum)	MAE	0.000951435
25K	QMugs	DFT Dipole Y	Inductive emb. (Sum)	MAE	2.18918
25K	QMugs	DFT HOMO Energy	Inductive emb. (Sum)	MAE	0.00749028
25K	QMugs	DFT Atomic Energy	Inductive emb. (Sum)	MAE	62.7048
25K	QMugs	DFT LUMO Energy	Inductive emb. (Sum)	MAE	0.00827572
25K	QMugs	DFT Dipole Z	Inductive emb. (Neural)	MAE	1.91199
25K	QMugs	DFT Dipole Total	Inductive emb. (Neural)	MAE	1.50263
25K	QMugs	DFT Formation Energy	Inductive emb. (Neural)	MAE	0.201341
25K	QMugs	DFT Dipole X	Inductive emb. (Neural)	MAE	2.75922
25K	QMugs	DFT Total Energy	Inductive emb. (Neural)	MAE	32.0666
25K	QMugs	DFT Rot. Constant A	Inductive emb. (Neural)	MAE	0.00280503
25K	QMugs	DFT Rot. Constant B	Inductive emb. (Neural)	MAE	0.000815432
25K	QMugs	DFT Rot. Constant C	Inductive emb. (Neural)	MAE	0.000496424
25K	QMugs	DFT Dipole Y	Inductive emb. (Neural)	MAE	2.1481
25K	QMugs	DFT HOMO Energy	Inductive emb. (Neural)	MAE	0.00733449
25K	QMugs	DFT Atomic Energy	Inductive emb. (Neural)	MAE	29.4754
25K	QMugs	DFT LUMO Energy	Inductive emb. (Neural)	MAE	0.00677867
25K	QMugs	DFT Dipole Z	Transductive emb. (Sum)	MAE	1.90193
25K	QMugs	DFT Dipole Total	Transductive emb. (Sum)	MAE	1.52916
25K	QMugs	DFT Formation Energy	Transductive emb. (Sum)	MAE	0.215111
25K	QMugs	DFT Dipole X	Transductive emb. (Sum)	MAE	2.80439
25K	QMugs	DFT Total Energy	Transductive emb. (Sum)	MAE	45.3934
25K	QMugs	DFT Rot. Constant A	Transductive emb. (Sum)	MAE	0.00423762
25K	QMugs	DFT Rot. Constant B	Transductive emb. (Sum)	MAE	0.00127182
25K	QMugs	DFT Rot. Constant C	Transductive emb. (Sum)	MAE	0.000893993
25K	QMugs	DFT Dipole Y	Transductive emb. (Sum)	MAE	2.08339
25K	QMugs	DFT HOMO Energy	Transductive emb. (Sum)	MAE	0.00739129
25K	QMugs	DFT Atomic Energy	Transductive emb. (Sum)	MAE	93.9956
25K	QMugs	DFT LUMO Energy	Transductive emb. (Sum)	MAE	0.00840302
25K	QMugs	DFT Dipole Z	Transductive emb. (Neural)	MAE	0.795719
25K	QMugs	DFT Dipole Total	Transductive emb. (Neural)	MAE	0.701037
25K	QMugs	DFT Formation Energy	Transductive emb. (Neural)	MAE	0.15575
25K	QMugs	DFT Dipole X	Transductive emb. (Neural)	MAE	1.06733
25K	QMugs	DFT Total Energy	Transductive emb. (Neural)	MAE	34.23
25K	QMugs	DFT Rot. Constant A	Transductive emb. (Neural)	MAE	0.00127942
25K	QMugs	DFT Rot. Constant B	Transductive emb. (Neural)	MAE	0.00035983
25K	QMugs	DFT Rot. Constant C	Transductive emb. (Neural)	MAE	0.000214476
25K	QMugs	DFT Dipole Y	Transductive emb. (Neural)	MAE	0.917641
25K	QMugs	DFT HOMO Energy	Transductive emb. (Neural)	MAE	0.0067247
25K	QMugs	DFT Atomic Energy	Transductive emb. (Neural)	MAE	32.0547
25K	QMugs	DFT LUMO Energy	Transductive emb. (Neural)	MAE	0.00511236
50K	QMugs	DFT Dipole Z	No augmentation	MAE	1.88705
50K	QMugs	DFT Dipole Total	No augmentation	MAE	1.59413
50K	QMugs	DFT Formation Energy	No augmentation	MAE	0.696978
50K	QMugs	DFT Dipole X	No augmentation	MAE	2.7948
50K	QMugs	DFT Total Energy	No augmentation	MAE	83.7586
50K	QMugs	DFT Rot. Constant A	No augmentation	MAE	0.00580686
50K	QMugs	DFT Rot. Constant B	No augmentation	MAE	0.00151812
50K	QMugs	DFT Rot. Constant C	No augmentation	MAE	0.00115185
50K	QMugs	DFT Dipole Y	No augmentation	MAE	2.10694
50K	QMugs	DFT HOMO Energy	No augmentation	MAE	0.00668709
50K	QMugs	DFT Atomic Energy	No augmentation	MAE	83.145
50K	QMugs	DFT LUMO Energy	No augmentation	MAE	0.00786775
50K	QMugs	DFT Dipole Z	Label	MAE	0.365381
50K	QMugs	DFT Dipole Total	Label	MAE	0.43042
50K	QMugs	DFT Formation Energy	Label	MAE	0.190733
50K	QMugs	DFT Dipole X	Label	MAE	0.530147
50K	QMugs	DFT Total Energy	Label	MAE	46.4889
50K	QMugs	DFT Rot. Constant A	Label	MAE	0.00510192
50K	QMugs	DFT Rot. Constant B	Label	MAE	0.00127482
50K	QMugs	DFT Rot. Constant C	Label	MAE	0.00107683
50K	QMugs	DFT Dipole Y	Label	MAE	0.429064
50K	QMugs	DFT HOMO Energy	Label	MAE	0.00660341
50K	QMugs	DFT Atomic Energy	Label	MAE	47.0859
50K	QMugs	DFT LUMO Energy	Label	MAE	0.0036569
50K	QMugs	DFT Dipole Z	Inductive emb. (Sum)	MAE	1.8702
50K	QMugs	DFT Dipole Total	Inductive emb. (Sum)	MAE	1.52828
50K	QMugs	DFT Formation Energy	Inductive emb. (Sum)	MAE	0.234014
50K	QMugs	DFT Dipole X	Inductive emb. (Sum)	MAE	2.83357
50K	QMugs	DFT Total Energy	Inductive emb. (Sum)	MAE	42.4853
50K	QMugs	DFT Rot. Constant A	Inductive emb. (Sum)	MAE	0.00374221
50K	QMugs	DFT Rot. Constant B	Inductive emb. (Sum)	MAE	0.0012703
50K	QMugs	DFT Rot. Constant C	Inductive emb. (Sum)	MAE	0.000662431
50K	QMugs	DFT Dipole Y	Inductive emb. (Sum)	MAE	2.10514
50K	QMugs	DFT HOMO Energy	Inductive emb. (Sum)	MAE	0.00672052
50K	QMugs	DFT Atomic Energy	Inductive emb. (Sum)	MAE	41.2413
50K	QMugs	DFT LUMO Energy	Inductive emb. (Sum)	MAE	0.00771249
50K	QMugs	DFT Dipole Z	Inductive emb. (Neural)	MAE	1.87667
50K	QMugs	DFT Dipole Total	Inductive emb. (Neural)	MAE	1.46595
50K	QMugs	DFT Formation Energy	Inductive emb. (Neural)	MAE	0.187281
50K	QMugs	DFT Dipole X	Inductive emb. (Neural)	MAE	2.75455
50K	QMugs	DFT Total Energy	Inductive emb. (Neural)	MAE	30.6073
50K	QMugs	DFT Rot. Constant A	Inductive emb. (Neural)	MAE	0.00274919
50K	QMugs	DFT Rot. Constant B	Inductive emb. (Neural)	MAE	0.000835387
50K	QMugs	DFT Rot. Constant C	Inductive emb. (Neural)	MAE	0.000484664
50K	QMugs	DFT Dipole Y	Inductive emb. (Neural)	MAE	2.11962
50K	QMugs	DFT HOMO Energy	Inductive emb. (Neural)	MAE	0.00667765
50K	QMugs	DFT Atomic Energy	Inductive emb. (Neural)	MAE	22.8084
50K	QMugs	DFT LUMO Energy	Inductive emb. (Neural)	MAE	0.00667779
50K	QMugs	DFT Dipole Z	Transductive emb. (Sum)	MAE	1.88425
50K	QMugs	DFT Dipole Total	Transductive emb. (Sum)	MAE	1.45686
50K	QMugs	DFT Formation Energy	Transductive emb. (Sum)	MAE	0.24135
50K	QMugs	DFT Dipole X	Transductive emb. (Sum)	MAE	2.72658
50K	QMugs	DFT Total Energy	Transductive emb. (Sum)	MAE	39.2465
50K	QMugs	DFT Rot. Constant A	Transductive emb. (Sum)	MAE	0.00365939
50K	QMugs	DFT Rot. Constant B	Transductive emb. (Sum)	MAE	0.00105329
50K	QMugs	DFT Rot. Constant C	Transductive emb. (Sum)	MAE	0.000696795
50K	QMugs	DFT Dipole Y	Transductive emb. (Sum)	MAE	2.08441
50K	QMugs	DFT HOMO Energy	Transductive emb. (Sum)	MAE	0.00685623
50K	QMugs	DFT Atomic Energy	Transductive emb. (Sum)	MAE	37.9731
50K	QMugs	DFT LUMO Energy	Transductive emb. (Sum)	MAE	0.00757703
50K	QMugs	DFT Dipole Z	Transductive emb. (Neural)	MAE	0.73455
50K	QMugs	DFT Dipole Total	Transductive emb. (Neural)	MAE	0.653366
50K	QMugs	DFT Formation Energy	Transductive emb. (Neural)	MAE	0.142979
50K	QMugs	DFT Dipole X	Transductive emb. (Neural)	MAE	0.94107
50K	QMugs	DFT Total Energy	Transductive emb. (Neural)	MAE	32.0002
50K	QMugs	DFT Rot. Constant A	Transductive emb. (Neural)	MAE	0.00120276
50K	QMugs	DFT Rot. Constant B	Transductive emb. (Neural)	MAE	0.000323033
50K	QMugs	DFT Rot. Constant C	Transductive emb. (Neural)	MAE	0.00022201
50K	QMugs	DFT Dipole Y	Transductive emb. (Neural)	MAE	0.797803
50K	QMugs	DFT HOMO Energy	Transductive emb. (Neural)	MAE	0.00593083
50K	QMugs	DFT Atomic Energy	Transductive emb. (Neural)	MAE	34.0904
50K	QMugs	DFT LUMO Energy	Transductive emb. (Neural)	MAE	0.00438824
100K	QMugs	DFT Dipole Z	No augmentation	MAE	1.87673
100K	QMugs	DFT Dipole Total	No augmentation	MAE	1.60844
100K	QMugs	DFT Formation Energy	No augmentation	MAE	0.322336
100K	QMugs	DFT Dipole X	No augmentation	MAE	2.92712
100K	QMugs	DFT Total Energy	No augmentation	MAE	58.7042
100K	QMugs	DFT Rot. Constant A	No augmentation	MAE	0.00360854
100K	QMugs	DFT Rot. Constant B	No augmentation	MAE	0.00103144
100K	QMugs	DFT Rot. Constant C	No augmentation	MAE	0.000658739
100K	QMugs	DFT Dipole Y	No augmentation	MAE	2.11233
100K	QMugs	DFT HOMO Energy	No augmentation	MAE	0.00734148
100K	QMugs	DFT Atomic Energy	No augmentation	MAE	56.0702
100K	QMugs	DFT LUMO Energy	No augmentation	MAE	0.00800817
100K	QMugs	DFT Dipole Z	Label	MAE	0.327417
100K	QMugs	DFT Dipole Total	Label	MAE	0.414763
100K	QMugs	DFT Formation Energy	Label	MAE	0.0613071
100K	QMugs	DFT Dipole X	Label	MAE	0.492201
100K	QMugs	DFT Total Energy	Label	MAE	15.5813
100K	QMugs	DFT Rot. Constant A	Label	MAE	0.00350683
100K	QMugs	DFT Rot. Constant B	Label	MAE	0.00102097
100K	QMugs	DFT Rot. Constant C	Label	MAE	0.00059677
100K	QMugs	DFT Dipole Y	Label	MAE	0.381909
100K	QMugs	DFT HOMO Energy	Label	MAE	0.00669935
100K	QMugs	DFT Atomic Energy	Label	MAE	14.5332
100K	QMugs	DFT LUMO Energy	Label	MAE	0.00357121
100K	QMugs	DFT Dipole Z	Inductive emb. (Sum)	MAE	1.90852
100K	QMugs	DFT Dipole Total	Inductive emb. (Sum)	MAE	1.46694
100K	QMugs	DFT Formation Energy	Inductive emb. (Sum)	MAE	0.104134
100K	QMugs	DFT Dipole X	Inductive emb. (Sum)	MAE	2.84213
100K	QMugs	DFT Total Energy	Inductive emb. (Sum)	MAE	36.632
100K	QMugs	DFT Rot. Constant A	Inductive emb. (Sum)	MAE	0.00332914
100K	QMugs	DFT Rot. Constant B	Inductive emb. (Sum)	MAE	0.000933878
100K	QMugs	DFT Rot. Constant C	Inductive emb. (Sum)	MAE	0.000661436
100K	QMugs	DFT Dipole Y	Inductive emb. (Sum)	MAE	2.12962
100K	QMugs	DFT HOMO Energy	Inductive emb. (Sum)	MAE	0.00672019
100K	QMugs	DFT Atomic Energy	Inductive emb. (Sum)	MAE	37.627
100K	QMugs	DFT LUMO Energy	Inductive emb. (Sum)	MAE	0.00749828
100K	QMugs	DFT Dipole Z	Inductive emb. (Neural)	MAE	1.99588
100K	QMugs	DFT Dipole Total	Inductive emb. (Neural)	MAE	1.50132
100K	QMugs	DFT Formation Energy	Inductive emb. (Neural)	MAE	0.108619
100K	QMugs	DFT Dipole X	Inductive emb. (Neural)	MAE	2.91901
100K	QMugs	DFT Total Energy	Inductive emb. (Neural)	MAE	19.8275
100K	QMugs	DFT Rot. Constant A	Inductive emb. (Neural)	MAE	0.00285851
100K	QMugs	DFT Rot. Constant B	Inductive emb. (Neural)	MAE	0.000825892
100K	QMugs	DFT Rot. Constant C	Inductive emb. (Neural)	MAE	0.000490763
100K	QMugs	DFT Dipole Y	Inductive emb. (Neural)	MAE	2.24014
100K	QMugs	DFT HOMO Energy	Inductive emb. (Neural)	MAE	0.00698196
100K	QMugs	DFT Atomic Energy	Inductive emb. (Neural)	MAE	17.6525
100K	QMugs	DFT LUMO Energy	Inductive emb. (Neural)	MAE	0.00652971
100K	QMugs	DFT Dipole Z	Transductive emb. (Sum)	MAE	2.02466
100K	QMugs	DFT Dipole Total	Transductive emb. (Sum)	MAE	1.45445
100K	QMugs	DFT Formation Energy	Transductive emb. (Sum)	MAE	0.138587
100K	QMugs	DFT Dipole X	Transductive emb. (Sum)	MAE	2.82546
100K	QMugs	DFT Total Energy	Transductive emb. (Sum)	MAE	40.2563
100K	QMugs	DFT Rot. Constant A	Transductive emb. (Sum)	MAE	0.00329628
100K	QMugs	DFT Rot. Constant B	Transductive emb. (Sum)	MAE	0.000915604
100K	QMugs	DFT Rot. Constant C	Transductive emb. (Sum)	MAE	0.0006492
100K	QMugs	DFT Dipole Y	Transductive emb. (Sum)	MAE	2.1231
100K	QMugs	DFT HOMO Energy	Transductive emb. (Sum)	MAE	0.0067821
100K	QMugs	DFT Atomic Energy	Transductive emb. (Sum)	MAE	30.7912
100K	QMugs	DFT LUMO Energy	Transductive emb. (Sum)	MAE	0.00704791
100K	QMugs	DFT Dipole Z	Transductive emb. (Neural)	MAE	0.727303
100K	QMugs	DFT Dipole Total	Transductive emb. (Neural)	MAE	0.62002
100K	QMugs	DFT Formation Energy	Transductive emb. (Neural)	MAE	0.0955498
100K	QMugs	DFT Dipole X	Transductive emb. (Neural)	MAE	0.973089
100K	QMugs	DFT Total Energy	Transductive emb. (Neural)	MAE	14.8256
100K	QMugs	DFT Rot. Constant A	Transductive emb. (Neural)	MAE	0.00103025
100K	QMugs	DFT Rot. Constant B	Transductive emb. (Neural)	MAE	0.000301664
100K	QMugs	DFT Rot. Constant C	Transductive emb. (Neural)	MAE	0.000185019
100K	QMugs	DFT Dipole Y	Transductive emb. (Neural)	MAE	0.786577
100K	QMugs	DFT HOMO Energy	Transductive emb. (Neural)	MAE	0.00610648
100K	QMugs	DFT Atomic Energy	Transductive emb. (Neural)	MAE	19.8042
100K	QMugs	DFT LUMO Energy	Transductive emb. (Neural)	MAE	0.00413275
300K	QMugs	DFT Dipole Z	No augmentation	MAE	1.88573
300K	QMugs	DFT Dipole Total	No augmentation	MAE	1.47445
300K	QMugs	DFT Formation Energy	No augmentation	MAE	0.359428
300K	QMugs	DFT Dipole X	No augmentation	MAE	2.77817
300K	QMugs	DFT Total Energy	No augmentation	MAE	71.1706
300K	QMugs	DFT Rot. Constant A	No augmentation	MAE	0.00328816
300K	QMugs	DFT Rot. Constant B	No augmentation	MAE	0.00102029
300K	QMugs	DFT Rot. Constant C	No augmentation	MAE	0.000658868
300K	QMugs	DFT Dipole Y	No augmentation	MAE	2.08664
300K	QMugs	DFT HOMO Energy	No augmentation	MAE	0.00659139
300K	QMugs	DFT Atomic Energy	No augmentation	MAE	74.4827
300K	QMugs	DFT LUMO Energy	No augmentation	MAE	0.00690335
300K	QMugs	DFT Dipole Z	Label	MAE	0.30728
300K	QMugs	DFT Dipole Total	Label	MAE	0.389933
300K	QMugs	DFT Formation Energy	Label	MAE	0.0445137
300K	QMugs	DFT Dipole X	Label	MAE	0.465327
300K	QMugs	DFT Total Energy	Label	MAE	15.4584
300K	QMugs	DFT Rot. Constant A	Label	MAE	0.00293443
300K	QMugs	DFT Rot. Constant B	Label	MAE	0.000931148
300K	QMugs	DFT Rot. Constant C	Label	MAE	0.000577492
300K	QMugs	DFT Dipole Y	Label	MAE	0.37698
300K	QMugs	DFT HOMO Energy	Label	MAE	0.00598408
300K	QMugs	DFT Atomic Energy	Label	MAE	16.6486
300K	QMugs	DFT LUMO Energy	Label	MAE	0.00324909
300K	QMugs	DFT Dipole Z	Inductive emb. (Sum)	MAE	1.88195
300K	QMugs	DFT Dipole Total	Inductive emb. (Sum)	MAE	1.49114
300K	QMugs	DFT Formation Energy	Inductive emb. (Sum)	MAE	0.10679
300K	QMugs	DFT Dipole X	Inductive emb. (Sum)	MAE	2.74259
300K	QMugs	DFT Total Energy	Inductive emb. (Sum)	MAE	43.1222
300K	QMugs	DFT Rot. Constant A	Inductive emb. (Sum)	MAE	0.00314582
300K	QMugs	DFT Rot. Constant B	Inductive emb. (Sum)	MAE	0.000941642
300K	QMugs	DFT Rot. Constant C	Inductive emb. (Sum)	MAE	0.000567515
300K	QMugs	DFT Dipole Y	Inductive emb. (Sum)	MAE	2.10149
300K	QMugs	DFT HOMO Energy	Inductive emb. (Sum)	MAE	0.00629382
300K	QMugs	DFT Atomic Energy	Inductive emb. (Sum)	MAE	54.1011
300K	QMugs	DFT LUMO Energy	Inductive emb. (Sum)	MAE	0.00719033
300K	QMugs	DFT Dipole Z	Inductive emb. (Neural)	MAE	1.87115
300K	QMugs	DFT Dipole Total	Inductive emb. (Neural)	MAE	1.47663
300K	QMugs	DFT Formation Energy	Inductive emb. (Neural)	MAE	0.0633457
300K	QMugs	DFT Dipole X	Inductive emb. (Neural)	MAE	2.77426
300K	QMugs	DFT Total Energy	Inductive emb. (Neural)	MAE	18.7438
300K	QMugs	DFT Rot. Constant A	Inductive emb. (Neural)	MAE	0.00275657
300K	QMugs	DFT Rot. Constant B	Inductive emb. (Neural)	MAE	0.000815584
300K	QMugs	DFT Rot. Constant C	Inductive emb. (Neural)	MAE	0.000474369
300K	QMugs	DFT Dipole Y	Inductive emb. (Neural)	MAE	2.12675
300K	QMugs	DFT HOMO Energy	Inductive emb. (Neural)	MAE	0.0062501
300K	QMugs	DFT Atomic Energy	Inductive emb. (Neural)	MAE	20.297
300K	QMugs	DFT LUMO Energy	Inductive emb. (Neural)	MAE	0.00654076
300K	QMugs	DFT Dipole Z	Transductive emb. (Sum)	MAE	1.86283
300K	QMugs	DFT Dipole Total	Transductive emb. (Sum)	MAE	1.39033
300K	QMugs	DFT Formation Energy	Transductive emb. (Sum)	MAE	0.191449
300K	QMugs	DFT Dipole X	Transductive emb. (Sum)	MAE	2.67422
300K	QMugs	DFT Total Energy	Transductive emb. (Sum)	MAE	38.3263
300K	QMugs	DFT Rot. Constant A	Transductive emb. (Sum)	MAE	0.00297369
300K	QMugs	DFT Rot. Constant B	Transductive emb. (Sum)	MAE	0.000855073
300K	QMugs	DFT Rot. Constant C	Transductive emb. (Sum)	MAE	0.000564017
300K	QMugs	DFT Dipole Y	Transductive emb. (Sum)	MAE	2.09122
300K	QMugs	DFT HOMO Energy	Transductive emb. (Sum)	MAE	0.00610462
300K	QMugs	DFT Atomic Energy	Transductive emb. (Sum)	MAE	43.0257
300K	QMugs	DFT LUMO Energy	Transductive emb. (Sum)	MAE	0.00694891
300K	QMugs	DFT Dipole Z	Transductive emb. (Neural)	MAE	0.598037
300K	QMugs	DFT Dipole Total	Transductive emb. (Neural)	MAE	0.549141
300K	QMugs	DFT Formation Energy	Transductive emb. (Neural)	MAE	0.0623304
300K	QMugs	DFT Dipole X	Transductive emb. (Neural)	MAE	0.823172
300K	QMugs	DFT Total Energy	Transductive emb. (Neural)	MAE	19.1535
300K	QMugs	DFT Rot. Constant A	Transductive emb. (Neural)	MAE	0.000996241
300K	QMugs	DFT Rot. Constant B	Transductive emb. (Neural)	MAE	0.0002754
300K	QMugs	DFT Rot. Constant C	Transductive emb. (Neural)	MAE	0.000173825
300K	QMugs	DFT Dipole Y	Transductive emb. (Neural)	MAE	0.690971
300K	QMugs	DFT HOMO Energy	Transductive emb. (Neural)	MAE	0.00528784
300K	QMugs	DFT Atomic Energy	Transductive emb. (Neural)	MAE	23.3639
300K	QMugs	DFT LUMO Energy	Transductive emb. (Neural)	MAE	0.00366288

## Sheet: Figure 7A
Task name	Random seed	Augmentation	Metric	Improvement
HOMO (GW)	572909	ZINDO label	MAE	6.74154
HOMO (GW)	572909	PBE0 label	MAE	4.70438
HOMO (GW)	572909	ZINDO + PBE0 label	MAE	3.25016
HOMO (GW)	572909	ZINDO sum emb.	MAE	6.84753
HOMO (GW)	572909	PBE0 sum emb.	MAE	3.74625
HOMO (GW)	572909	ZINDO + PBE0 sum emb.	MAE	6.00868
HOMO (GW)	572909	ZINDO neural emb.	MAE	22.1124
HOMO (GW)	572909	PBE0 neural emb.	MAE	57.4464
HOMO (GW)	572909	ZINDO + PBE0 neural emb.	MAE	58.6177
HOMO (GW)	514094	ZINDO label	MAE	8.14905
HOMO (GW)	514094	PBE0 label	MAE	5.50827
HOMO (GW)	514094	ZINDO + PBE0 label	MAE	0.289342
HOMO (GW)	514094	ZINDO sum emb.	MAE	-0.730201
HOMO (GW)	514094	PBE0 sum emb.	MAE	-2.52556
HOMO (GW)	514094	ZINDO + PBE0 sum emb.	MAE	-1.11886
HOMO (GW)	514094	ZINDO neural emb.	MAE	18.3373
HOMO (GW)	514094	PBE0 neural emb.	MAE	55.7586
HOMO (GW)	514094	ZINDO + PBE0 neural emb.	MAE	57.5502
HOMO (GW)	23887	ZINDO label	MAE	10.9861
HOMO (GW)	23887	PBE0 label	MAE	0.550309
HOMO (GW)	23887	ZINDO + PBE0 label	MAE	2.05139
HOMO (GW)	23887	ZINDO sum emb.	MAE	3.37401
HOMO (GW)	23887	PBE0 sum emb.	MAE	-0.445722
HOMO (GW)	23887	ZINDO + PBE0 sum emb.	MAE	1.26511
HOMO (GW)	23887	ZINDO neural emb.	MAE	18.3672
HOMO (GW)	23887	PBE0 neural emb.	MAE	52.4267
HOMO (GW)	23887	ZINDO + PBE0 neural emb.	MAE	56.3285
HOMO (GW)	598587	ZINDO label	MAE	13.2904
HOMO (GW)	598587	PBE0 label	MAE	7.31717
HOMO (GW)	598587	ZINDO + PBE0 label	MAE	11.2022
HOMO (GW)	598587	ZINDO sum emb.	MAE	10.9222
HOMO (GW)	598587	PBE0 sum emb.	MAE	3.73289
HOMO (GW)	598587	ZINDO + PBE0 sum emb.	MAE	7.44129
HOMO (GW)	598587	ZINDO neural emb.	MAE	14.6732
HOMO (GW)	598587	PBE0 neural emb.	MAE	52.8694
HOMO (GW)	598587	ZINDO + PBE0 neural emb.	MAE	57.7888
HOMO (GW)	386333	ZINDO label	MAE	1.48225
HOMO (GW)	386333	PBE0 label	MAE	4.04858
HOMO (GW)	386333	ZINDO + PBE0 label	MAE	3.86316
HOMO (GW)	386333	ZINDO sum emb.	MAE	3.67644
HOMO (GW)	386333	PBE0 sum emb.	MAE	-0.0253552
HOMO (GW)	386333	ZINDO + PBE0 sum emb.	MAE	-4.26466
HOMO (GW)	386333	ZINDO neural emb.	MAE	14.9947
HOMO (GW)	386333	PBE0 neural emb.	MAE	56.8724
HOMO (GW)	386333	ZINDO + PBE0 neural emb.	MAE	58.7511
LUMO (GW)	572909	ZINDO label	MAE	-2.82964
LUMO (GW)	572909	PBE0 label	MAE	-1.44813
LUMO (GW)	572909	ZINDO + PBE0 label	MAE	-3.7964
LUMO (GW)	572909	ZINDO sum emb.	MAE	2.58296
LUMO (GW)	572909	PBE0 sum emb.	MAE	4.36666
LUMO (GW)	572909	ZINDO + PBE0 sum emb.	MAE	-0.18764
LUMO (GW)	572909	ZINDO neural emb.	MAE	1.60271
LUMO (GW)	572909	PBE0 neural emb.	MAE	34.2073
LUMO (GW)	572909	ZINDO + PBE0 neural emb.	MAE	37.4836
LUMO (GW)	514094	ZINDO label	MAE	1.44361
LUMO (GW)	514094	PBE0 label	MAE	6.06754
LUMO (GW)	514094	ZINDO + PBE0 label	MAE	7.35882
LUMO (GW)	514094	ZINDO sum emb.	MAE	10.5583
LUMO (GW)	514094	PBE0 sum emb.	MAE	8.649
LUMO (GW)	514094	ZINDO + PBE0 sum emb.	MAE	8.33126
LUMO (GW)	514094	ZINDO neural emb.	MAE	12.1308
LUMO (GW)	514094	PBE0 neural emb.	MAE	30.9002
LUMO (GW)	514094	ZINDO + PBE0 neural emb.	MAE	36.2363
LUMO (GW)	23887	ZINDO label	MAE	3.73179
LUMO (GW)	23887	PBE0 label	MAE	3.84872
LUMO (GW)	23887	ZINDO + PBE0 label	MAE	6.20207
LUMO (GW)	23887	ZINDO sum emb.	MAE	2.02044
LUMO (GW)	23887	PBE0 sum emb.	MAE	10.8099
LUMO (GW)	23887	ZINDO + PBE0 sum emb.	MAE	9.85037
LUMO (GW)	23887	ZINDO neural emb.	MAE	14.1103
LUMO (GW)	23887	PBE0 neural emb.	MAE	36.6926
LUMO (GW)	23887	ZINDO + PBE0 neural emb.	MAE	43.6052
LUMO (GW)	598587	ZINDO label	MAE	-0.236764
LUMO (GW)	598587	PBE0 label	MAE	7.90506
LUMO (GW)	598587	ZINDO + PBE0 label	MAE	1.58141
LUMO (GW)	598587	ZINDO sum emb.	MAE	7.98764
LUMO (GW)	598587	PBE0 sum emb.	MAE	3.2305
LUMO (GW)	598587	ZINDO + PBE0 sum emb.	MAE	13.2276
LUMO (GW)	598587	ZINDO neural emb.	MAE	12.6049
LUMO (GW)	598587	PBE0 neural emb.	MAE	38.2581
LUMO (GW)	598587	ZINDO + PBE0 neural emb.	MAE	41.8897
LUMO (GW)	386333	ZINDO label	MAE	-0.186907
LUMO (GW)	386333	PBE0 label	MAE	3.05108
LUMO (GW)	386333	ZINDO + PBE0 label	MAE	3.71239
LUMO (GW)	386333	ZINDO sum emb.	MAE	3.98506
LUMO (GW)	386333	PBE0 sum emb.	MAE	2.15382
LUMO (GW)	386333	ZINDO + PBE0 sum emb.	MAE	1.32776
LUMO (GW)	386333	ZINDO neural emb.	MAE	8.45738
LUMO (GW)	386333	PBE0 neural emb.	MAE	32.6773
LUMO (GW)	386333	ZINDO + PBE0 neural emb.	MAE	35.181

## Sheet: Figure 7A (correlations)
	HOMO_ZINDO	HOMO_PBE0	HOMO_GW
HOMO_ZINDO	1	0.698979	0.725228
HOMO_PBE0	0.698979	1	0.983243
HOMO_GW	0.725228	0.983243	1
	LUMO_ZINDO	LUMO_PBE0	LUMO_GW
LUMO_ZINDO	1	0.773672	0.503004
LUMO_PBE0	0.773672	1	0.849968
LUMO_GW	0.503004	0.849968	1

## Sheet: Figure 7B
Dataset	Random seed	Augmentation	Metric	Improvement
DR = AZ-DR-R1 - SD = AZ-SD1	0	Label	MAE	32.4774
DR = AZ-DR-R1 - SD = AZ-SD1	0	Sum emb.	MAE	4.1245
DR = AZ-DR-R1 - SD = AZ-SD1	0	Neural emb.	MAE	35.3807
DR = AZ-DR-R1 - SD = AZ-SD1	0	Sum pred. label	MAE	13.2788
DR = AZ-DR-R1 - SD = AZ-SD1	0	Neural pred. label	MAE	31.3045
DR = AZ-DR-R1 - SD = AZ-SD1	0	Neural tune readout	MAE	27.3926
DR = AZ-DR-R1 - SD = AZ-SD1	0	Sum tune VGAE	MAE	13.8119
DR = AZ-DR-R1 - SD = AZ-SD1	0	MFSE (DR only)	MAE	11.3567
DR = AZ-DR-R1 - SD = AZ-SD1	0	MFSE (DR + SD)	MAE	5.46098
DR = AZ-DR-R1 - SD = AZ-SD1	1	Label	MAE	31.4932
DR = AZ-DR-R1 - SD = AZ-SD1	1	Sum emb.	MAE	-1.60588
DR = AZ-DR-R1 - SD = AZ-SD1	1	Neural emb.	MAE	32.2639
DR = AZ-DR-R1 - SD = AZ-SD1	1	Sum pred. label	MAE	-3.12013
DR = AZ-DR-R1 - SD = AZ-SD1	1	Neural pred. label	MAE	24.6204
DR = AZ-DR-R1 - SD = AZ-SD1	1	Neural tune readout	MAE	21.265
DR = AZ-DR-R1 - SD = AZ-SD1	1	Sum tune VGAE	MAE	3.22183
DR = AZ-DR-R1 - SD = AZ-SD1	1	MFSE (DR only)	MAE	7.98991
DR = AZ-DR-R1 - SD = AZ-SD1	1	MFSE (DR + SD)	MAE	3.30844
DR = AZ-DR-R1 - SD = AZ-SD1	2	Label	MAE	36.8045
DR = AZ-DR-R1 - SD = AZ-SD1	2	Sum emb.	MAE	0.961765
DR = AZ-DR-R1 - SD = AZ-SD1	2	Neural emb.	MAE	39.5052
DR = AZ-DR-R1 - SD = AZ-SD1	2	Sum pred. label	MAE	8.52393
DR = AZ-DR-R1 - SD = AZ-SD1	2	Neural pred. label	MAE	35.2487
DR = AZ-DR-R1 - SD = AZ-SD1	2	Neural tune readout	MAE	27.7332
DR = AZ-DR-R1 - SD = AZ-SD1	2	Sum tune VGAE	MAE	9.84297
DR = AZ-DR-R1 - SD = AZ-SD1	2	MFSE (DR only)	MAE	20.0424
DR = AZ-DR-R1 - SD = AZ-SD1	2	MFSE (DR + SD)	MAE	11.502
DR = AZ-DR-R1 - SD = AZ-SD1	3	Label	MAE	32.7407
DR = AZ-DR-R1 - SD = AZ-SD1	3	Sum emb.	MAE	1.96673
DR = AZ-DR-R1 - SD = AZ-SD1	3	Neural emb.	MAE	31.0813
DR = AZ-DR-R1 - SD = AZ-SD1	3	Sum pred. label	MAE	4.47465
DR = AZ-DR-R1 - SD = AZ-SD1	3	Neural pred. label	MAE	31.2483
DR = AZ-DR-R1 - SD = AZ-SD1	3	Neural tune readout	MAE	20.2129
DR = AZ-DR-R1 - SD = AZ-SD1	3	Sum tune VGAE	MAE	5.3311
DR = AZ-DR-R1 - SD = AZ-SD1	3	MFSE (DR only)	MAE	10.2828
DR = AZ-DR-R1 - SD = AZ-SD1	3	MFSE (DR + SD)	MAE	4.1269
DR = AZ-DR-R1 - SD = AZ-SD1	4	Label	MAE	29.5753
DR = AZ-DR-R1 - SD = AZ-SD1	4	Sum emb.	MAE	-5.12973
DR = AZ-DR-R1 - SD = AZ-SD1	4	Neural emb.	MAE	32.9052
DR = AZ-DR-R1 - SD = AZ-SD1	4	Sum pred. label	MAE	-4.77907
DR = AZ-DR-R1 - SD = AZ-SD1	4	Neural pred. label	MAE	22.9525
DR = AZ-DR-R1 - SD = AZ-SD1	4	Neural tune readout	MAE	22.3394
DR = AZ-DR-R1 - SD = AZ-SD1	4	Sum tune VGAE	MAE	1.94716
DR = AZ-DR-R1 - SD = AZ-SD1	4	MFSE (DR only)	MAE	6.24668
DR = AZ-DR-R1 - SD = AZ-SD1	4	MFSE (DR + SD)	MAE	1.07475
DR = AZ-DR-R4 R1 - SD = AZ-SD4	0	Label	MAE	24.9858
DR = AZ-DR-R4 R1 - SD = AZ-SD4	0	Sum emb.	MAE	2.6794
DR = AZ-DR-R4 R1 - SD = AZ-SD4	0	Neural emb.	MAE	24.1083
DR = AZ-DR-R4 R1 - SD = AZ-SD4	0	Sum pred. label	MAE	-2.79975
DR = AZ-DR-R4 R1 - SD = AZ-SD4	0	Neural pred. label	MAE	21.8229
DR = AZ-DR-R4 R1 - SD = AZ-SD4	0	Neural tune readout	MAE	12.0566
DR = AZ-DR-R4 R1 - SD = AZ-SD4	0	Sum tune VGAE	MAE	0.533856
DR = AZ-DR-R4 R1 - SD = AZ-SD4	0	MFSE (DR only)	MAE	-23.9841
DR = AZ-DR-R4 R1 - SD = AZ-SD4	0	MFSE (DR + SD)	MAE	-5.58836
DR = AZ-DR-R4 R1 - SD = AZ-SD4	1	Label	MAE	36.0073
DR = AZ-DR-R4 R1 - SD = AZ-SD4	1	Sum emb.	MAE	11.4672
DR = AZ-DR-R4 R1 - SD = AZ-SD4	1	Neural emb.	MAE	24.1552
DR = AZ-DR-R4 R1 - SD = AZ-SD4	1	Sum pred. label	MAE	3.68837
DR = AZ-DR-R4 R1 - SD = AZ-SD4	1	Neural pred. label	MAE	40.2802
DR = AZ-DR-R4 R1 - SD = AZ-SD4	1	Neural tune readout	MAE	23.1257
DR = AZ-DR-R4 R1 - SD = AZ-SD4	1	Sum tune VGAE	MAE	3.73139
DR = AZ-DR-R4 R1 - SD = AZ-SD4	1	MFSE (DR only)	MAE	-12.3756
DR = AZ-DR-R4 R1 - SD = AZ-SD4	1	MFSE (DR + SD)	MAE	-18.0733
DR = AZ-DR-R4 R1 - SD = AZ-SD4	2	Label	MAE	14.7855
DR = AZ-DR-R4 R1 - SD = AZ-SD4	2	Sum emb.	MAE	8.34314
DR = AZ-DR-R4 R1 - SD = AZ-SD4	2	Neural emb.	MAE	7.78906
DR = AZ-DR-R4 R1 - SD = AZ-SD4	2	Sum pred. label	MAE	6.01813
DR = AZ-DR-R4 R1 - SD = AZ-SD4	2	Neural pred. label	MAE	15.1024
DR = AZ-DR-R4 R1 - SD = AZ-SD4	2	Neural tune readout	MAE	7.35568
DR = AZ-DR-R4 R1 - SD = AZ-SD4	2	Sum tune VGAE	MAE	-11.838
DR = AZ-DR-R4 R1 - SD = AZ-SD4	2	MFSE (DR only)	MAE	-56.9523
DR = AZ-DR-R4 R1 - SD = AZ-SD4	2	MFSE (DR + SD)	MAE	-0.56614
DR = AZ-DR-R4 R1 - SD = AZ-SD4	3	Label	MAE	31.4379
DR = AZ-DR-R4 R1 - SD = AZ-SD4	3	Sum emb.	MAE	8.44938
DR = AZ-DR-R4 R1 - SD = AZ-SD4	3	Neural emb.	MAE	26.8263
DR = AZ-DR-R4 R1 - SD = AZ-SD4	3	Sum pred. label	MAE	-3.61067
DR = AZ-DR-R4 R1 - SD = AZ-SD4	3	Neural pred. label	MAE	33.9682
DR = AZ-DR-R4 R1 - SD = AZ-SD4	3	Neural tune readout	MAE	13.4172
DR = AZ-DR-R4 R1 - SD = AZ-SD4	3	Sum tune VGAE	MAE	2.54606
DR = AZ-DR-R4 R1 - SD = AZ-SD4	3	MFSE (DR only)	MAE	-22.3933
DR = AZ-DR-R4 R1 - SD = AZ-SD4	3	MFSE (DR + SD)	MAE	7.7423
DR = AZ-DR-R4 R1 - SD = AZ-SD4	4	Label	MAE	38.2248
DR = AZ-DR-R4 R1 - SD = AZ-SD4	4	Sum emb.	MAE	2.47926
DR = AZ-DR-R4 R1 - SD = AZ-SD4	4	Neural emb.	MAE	23.9152
DR = AZ-DR-R4 R1 - SD = AZ-SD4	4	Sum pred. label	MAE	7.50527
DR = AZ-DR-R4 R1 - SD = AZ-SD4	4	Neural pred. label	MAE	37.4794
DR = AZ-DR-R4 R1 - SD = AZ-SD4	4	Neural tune readout	MAE	16.6049
DR = AZ-DR-R4 R1 - SD = AZ-SD4	4	Sum tune VGAE	MAE	-4.65135
DR = AZ-DR-R4 R1 - SD = AZ-SD4	4	MFSE (DR only)	MAE	-39.5902
DR = AZ-DR-R4 R1 - SD = AZ-SD4	4	MFSE (DR + SD)	MAE	-7.6535
DR = AZ-DR-R5 - SD = AZ-SD3	0	Label	MAE	14.6006
DR = AZ-DR-R5 - SD = AZ-SD3	0	Sum emb.	MAE	-5.04267
DR = AZ-DR-R5 - SD = AZ-SD3	0	Neural emb.	MAE	24.47
DR = AZ-DR-R5 - SD = AZ-SD3	0	Sum pred. label	MAE	1.81752
DR = AZ-DR-R5 - SD = AZ-SD3	0	Neural pred. label	MAE	15.1349
DR = AZ-DR-R5 - SD = AZ-SD3	0	Neural tune readout	MAE	21.8737
DR = AZ-DR-R5 - SD = AZ-SD3	0	Sum tune VGAE	MAE	0.38568
DR = AZ-DR-R5 - SD = AZ-SD3	0	MFSE (DR only)	MAE	-10.9244
DR = AZ-DR-R5 - SD = AZ-SD3	0	MFSE (DR + SD)	MAE	-15.6166
DR = AZ-DR-R5 - SD = AZ-SD3	1	Label	MAE	10.7689
DR = AZ-DR-R5 - SD = AZ-SD3	1	Sum emb.	MAE	4.97076
DR = AZ-DR-R5 - SD = AZ-SD3	1	Neural emb.	MAE	26.9791
DR = AZ-DR-R5 - SD = AZ-SD3	1	Sum pred. label	MAE	9.63723
DR = AZ-DR-R5 - SD = AZ-SD3	1	Neural pred. label	MAE	17.7062
DR = AZ-DR-R5 - SD = AZ-SD3	1	Neural tune readout	MAE	17.4973
DR = AZ-DR-R5 - SD = AZ-SD3	1	Sum tune VGAE	MAE	1.59301
DR = AZ-DR-R5 - SD = AZ-SD3	1	MFSE (DR only)	MAE	-15.2676
DR = AZ-DR-R5 - SD = AZ-SD3	1	MFSE (DR + SD)	MAE	-16.9593
DR = AZ-DR-R5 - SD = AZ-SD3	2	Label	MAE	20.538
DR = AZ-DR-R5 - SD = AZ-SD3	2	Sum emb.	MAE	-1.23153
DR = AZ-DR-R5 - SD = AZ-SD3	2	Neural emb.	MAE	24.9266
DR = AZ-DR-R5 - SD = AZ-SD3	2	Sum pred. label	MAE	4.36235
DR = AZ-DR-R5 - SD = AZ-SD3	2	Neural pred. label	MAE	16.0629
DR = AZ-DR-R5 - SD = AZ-SD3	2	Neural tune readout	MAE	13.6791
DR = AZ-DR-R5 - SD = AZ-SD3	2	Sum tune VGAE	MAE	0.421661
DR = AZ-DR-R5 - SD = AZ-SD3	2	MFSE (DR only)	MAE	-22.7521
DR = AZ-DR-R5 - SD = AZ-SD3	2	MFSE (DR + SD)	MAE	-17.6594
DR = AZ-DR-R5 - SD = AZ-SD3	3	Label	MAE	21.836
DR = AZ-DR-R5 - SD = AZ-SD3	3	Sum emb.	MAE	1.67047
DR = AZ-DR-R5 - SD = AZ-SD3	3	Neural emb.	MAE	24.1097
DR = AZ-DR-R5 - SD = AZ-SD3	3	Sum pred. label	MAE	4.43398
DR = AZ-DR-R5 - SD = AZ-SD3	3	Neural pred. label	MAE	20.6044
DR = AZ-DR-R5 - SD = AZ-SD3	3	Neural tune readout	MAE	17.195
DR = AZ-DR-R5 - SD = AZ-SD3	3	Sum tune VGAE	MAE	-1.84637
DR = AZ-DR-R5 - SD = AZ-SD3	3	MFSE (DR only)	MAE	-21.5991
DR = AZ-DR-R5 - SD = AZ-SD3	3	MFSE (DR + SD)	MAE	-19.456
DR = AZ-DR-R5 - SD = AZ-SD3	4	Label	MAE	17.2939
DR = AZ-DR-R5 - SD = AZ-SD3	4	Sum emb.	MAE	-1.2665
DR = AZ-DR-R5 - SD = AZ-SD3	4	Neural emb.	MAE	25.2756
DR = AZ-DR-R5 - SD = AZ-SD3	4	Sum pred. label	MAE	-1.94583
DR = AZ-DR-R5 - SD = AZ-SD3	4	Neural pred. label	MAE	14.8496
DR = AZ-DR-R5 - SD = AZ-SD3	4	Neural tune readout	MAE	14.9304
DR = AZ-DR-R5 - SD = AZ-SD3	4	Sum tune VGAE	MAE	0.740755
DR = AZ-DR-R5 - SD = AZ-SD3	4	MFSE (DR only)	MAE	-20.5009
DR = AZ-DR-R5 - SD = AZ-SD3	4	MFSE (DR + SD)	MAE	-9.2927
AID624330	0	Label	MAE	22.9136
AID624330	0	Sum emb.	MAE	8.48433
AID624330	0	Neural emb.	MAE	17.9181
AID624330	0	Sum pred. label	MAE	10.8499
AID624330	0	Neural pred. label	MAE	20.0535
AID624330	0	Neural tune readout	MAE	14.6365
AID624330	0	Sum tune VGAE	MAE	2.57203
AID624330	0	MFSE (DR only)	MAE	0.555729
AID624330	0	MFSE (DR + SD)	MAE	6.42061
AID624330	1	Label	MAE	15.8767
AID624330	1	Sum emb.	MAE	2.45062
AID624330	1	Neural emb.	MAE	21.0203
AID624330	1	Sum pred. label	MAE	3.56215
AID624330	1	Neural pred. label	MAE	14.5266
AID624330	1	Neural tune readout	MAE	21.7225
AID624330	1	Sum tune VGAE	MAE	6.51254
AID624330	1	MFSE (DR only)	MAE	-4.93723
AID624330	1	MFSE (DR + SD)	MAE	-0.734924
AID624330	2	Label	MAE	15.9636
AID624330	2	Sum emb.	MAE	8.71072
AID624330	2	Neural emb.	MAE	23.0677
AID624330	2	Sum pred. label	MAE	6.62219
AID624330	2	Neural pred. label	MAE	17.2483
AID624330	2	Neural tune readout	MAE	17.9658
AID624330	2	Sum tune VGAE	MAE	3.44243
AID624330	2	MFSE (DR only)	MAE	-16.1966
AID624330	2	MFSE (DR + SD)	MAE	-7.16452
AID624330	3	Label	MAE	22.883
AID624330	3	Sum emb.	MAE	8.42552
AID624330	3	Neural emb.	MAE	29.5763
AID624330	3	Sum pred. label	MAE	11.6116
AID624330	3	Neural pred. label	MAE	21.0135
AID624330	3	Neural tune readout	MAE	11.6435
AID624330	3	Sum tune VGAE	MAE	1.31493
AID624330	3	MFSE (DR only)	MAE	0.997253
AID624330	3	MFSE (DR + SD)	MAE	3.54861
AID624330	4	Label	MAE	17.016
AID624330	4	Sum emb.	MAE	10.7468
AID624330	4	Neural emb.	MAE	24.483
AID624330	4	Sum pred. label	MAE	7.03391
AID624330	4	Neural pred. label	MAE	13.7346
AID624330	4	Neural tune readout	MAE	10.4405
AID624330	4	Sum tune VGAE	MAE	-1.27301
AID624330	4	MFSE (DR only)	MAE	-12.2145
AID624330	4	MFSE (DR + SD)	MAE	-8.17272
AID504329	0	Label	MAE	20.5317
AID504329	0	Sum emb.	MAE	9.29647
AID504329	0	Neural emb.	MAE	6.41235
AID504329	0	Sum pred. label	MAE	-3.46309
AID504329	0	Neural pred. label	MAE	16.4439
AID504329	0	Neural tune readout	MAE	2.6517
AID504329	0	Sum tune VGAE	MAE	2.60735
AID504329	0	MFSE (DR only)	MAE	-8.99922
AID504329	0	MFSE (DR + SD)	MAE	-13.0246
AID504329	1	Label	MAE	32.5062
AID504329	1	Sum emb.	MAE	8.89951
AID504329	1	Neural emb.	MAE	22.7558
AID504329	1	Sum pred. label	MAE	14.1578
AID504329	1	Neural pred. label	MAE	29.8546
AID504329	1	Neural tune readout	MAE	7.34469
AID504329	1	Sum tune VGAE	MAE	7.9602
AID504329	1	MFSE (DR only)	MAE	-20.0715
AID504329	1	MFSE (DR + SD)	MAE	-12.4146
AID504329	2	Label	MAE	23.965
AID504329	2	Sum emb.	MAE	6.23125
AID504329	2	Neural emb.	MAE	22.8248
AID504329	2	Sum pred. label	MAE	8.3473
AID504329	2	Neural pred. label	MAE	23.0773
AID504329	2	Neural tune readout	MAE	8.72574
AID504329	2	Sum tune VGAE	MAE	-0.724574
AID504329	2	MFSE (DR only)	MAE	-6.7767
AID504329	2	MFSE (DR + SD)	MAE	-2.00226
AID504329	3	Label	MAE	27.6291
AID504329	3	Sum emb.	MAE	7.0526
AID504329	3	Neural emb.	MAE	24.3044
AID504329	3	Sum pred. label	MAE	10.0141
AID504329	3	Neural pred. label	MAE	27.3238
AID504329	3	Neural tune readout	MAE	16.6611
AID504329	3	Sum tune VGAE	MAE	16.6075
AID504329	3	MFSE (DR only)	MAE	-11.7915
AID504329	3	MFSE (DR + SD)	MAE	9.31977
AID504329	4	Label	MAE	20.584
AID504329	4	Sum emb.	MAE	4.86248
AID504329	4	Neural emb.	MAE	20.0453
AID504329	4	Sum pred. label	MAE	11.515
AID504329	4	Neural pred. label	MAE	19.9555
AID504329	4	Neural tune readout	MAE	11.4202
AID504329	4	Sum tune VGAE	MAE	2.49801
AID504329	4	MFSE (DR only)	MAE	-18.8977
AID504329	4	MFSE (DR + SD)	MAE	-18.9314
AID1445	0	Label	MAE	43.9999
AID1445	0	Sum emb.	MAE	6.18063
AID1445	0	Neural emb.	MAE	32.9336
AID1445	0	Sum pred. label	MAE	1.07387
AID1445	0	Neural pred. label	MAE	45.153
AID1445	0	Neural tune readout	MAE	3.9131
AID1445	0	Sum tune VGAE	MAE	-4.89346
AID1445	0	MFSE (DR only)	MAE	2.86432
AID1445	0	MFSE (DR + SD)	MAE	-1.81979
AID1445	1	Label	MAE	39.8379
AID1445	1	Sum emb.	MAE	7.01601
AID1445	1	Neural emb.	MAE	32.3836
AID1445	1	Sum pred. label	MAE	1.92348
AID1445	1	Neural pred. label	MAE	39.9866
AID1445	1	Neural tune readout	MAE	11.2586
AID1445	1	Sum tune VGAE	MAE	2.19043
AID1445	1	MFSE (DR only)	MAE	10.507
AID1445	1	MFSE (DR + SD)	MAE	7.46517
AID1445	2	Label	MAE	43.7135
AID1445	2	Sum emb.	MAE	9.25953
AID1445	2	Neural emb.	MAE	37.5999
AID1445	2	Sum pred. label	MAE	12.4748
AID1445	2	Neural pred. label	MAE	47.2534
AID1445	2	Neural tune readout	MAE	6.53299
AID1445	2	Sum tune VGAE	MAE	5.70543
AID1445	2	MFSE (DR only)	MAE	8.24641
AID1445	2	MFSE (DR + SD)	MAE	1.9621
AID1445	3	Label	MAE	44.6262
AID1445	3	Sum emb.	MAE	14.116
AID1445	3	Neural emb.	MAE	40.1898
AID1445	3	Sum pred. label	MAE	19.2783
AID1445	3	Neural pred. label	MAE	46.2575
AID1445	3	Neural tune readout	MAE	20.117
AID1445	3	Sum tune VGAE	MAE	4.89808
AID1445	3	MFSE (DR only)	MAE	3.44871
AID1445	3	MFSE (DR + SD)	MAE	9.35633
AID1445	4	Label	MAE	54.2186
AID1445	4	Sum emb.	MAE	1.83279
AID1445	4	Neural emb.	MAE	44.5544
AID1445	4	Sum pred. label	MAE	15.1152
AID1445	4	Neural pred. label	MAE	53.9582
AID1445	4	Neural tune readout	MAE	30.5073
AID1445	4	Sum tune VGAE	MAE	12.1084
AID1445	4	MFSE (DR only)	MAE	21.8494
AID1445	4	MFSE (DR + SD)	MAE	10.1978

## Sheet: SFigure 3,4,8,9,10,11
Dataset	Task	Random seed	Algorithm	Augmentation	Metric	Improvement
DR = AZ-DR-R3 - SD = AZ-SD3	AstraZeneca regression	0	RF	Label	MAE	27.0074
DR = AZ-DR-R3 - SD = AZ-SD3	AstraZeneca regression	0	RF	Sum emb.	MAE	-6.25197
DR = AZ-DR-R3 - SD = AZ-SD3	AstraZeneca regression	0	RF	Neural emb.	MAE	31.9128
DR = AZ-DR-R3 - SD = AZ-SD3	AstraZeneca regression	0	RF	Sum pred. label	MAE	6.3229
DR = AZ-DR-R3 - SD = AZ-SD3	AstraZeneca regression	0	RF	Neural pred. label	MAE	25.7275
DR = AZ-DR-R3 - SD = AZ-SD3	AstraZeneca regression	0	RF	Sum hybrid label	MAE	-42.3326
DR = AZ-DR-R3 - SD = AZ-SD3	AstraZeneca regression	0	RF	Neural hybrid label	MAE	26.7199
DR = AZ-DR-R3 - SD = AZ-SD3	AstraZeneca regression	0	SVM	Label	MAE	25.7076
DR = AZ-DR-R3 - SD = AZ-SD3	AstraZeneca regression	0	SVM	Sum emb.	MAE	6.66694
DR = AZ-DR-R3 - SD = AZ-SD3	AstraZeneca regression	0	SVM	Neural emb.	MAE	30.8214
DR = AZ-DR-R3 - SD = AZ-SD3	AstraZeneca regression	0	SVM	Sum pred. label	MAE	9.4413
DR = AZ-DR-R3 - SD = AZ-SD3	AstraZeneca regression	0	SVM	Neural pred. label	MAE	25.6708
DR = AZ-DR-R3 - SD = AZ-SD3	AstraZeneca regression	0	SVM	Sum hybrid label	MAE	-39.5483
DR = AZ-DR-R3 - SD = AZ-SD3	AstraZeneca regression	0	SVM	Neural hybrid label	MAE	25.5007
DR = AZ-DR-R3 - SD = AZ-SD3	AstraZeneca regression	1	RF	Label	MAE	28.9009
DR = AZ-DR-R3 - SD = AZ-SD3	AstraZeneca regression	1	RF	Sum emb.	MAE	-3.79795
DR = AZ-DR-R3 - SD = AZ-SD3	AstraZeneca regression	1	RF	Neural emb.	MAE	33.7129
DR = AZ-DR-R3 - SD = AZ-SD3	AstraZeneca regression	1	RF	Sum pred. label	MAE	8.65484
DR = AZ-DR-R3 - SD = AZ-SD3	AstraZeneca regression	1	RF	Neural pred. label	MAE	28.4987
DR = AZ-DR-R3 - SD = AZ-SD3	AstraZeneca regression	1	RF	Sum hybrid label	MAE	-35.7929
DR = AZ-DR-R3 - SD = AZ-SD3	AstraZeneca regression	1	RF	Neural hybrid label	MAE	27.8754
DR = AZ-DR-R3 - SD = AZ-SD3	AstraZeneca regression	1	SVM	Label	MAE	28.5195
DR = AZ-DR-R3 - SD = AZ-SD3	AstraZeneca regression	1	SVM	Sum emb.	MAE	8.06777
DR = AZ-DR-R3 - SD = AZ-SD3	AstraZeneca regression	1	SVM	Neural emb.	MAE	34.3879
DR = AZ-DR-R3 - SD = AZ-SD3	AstraZeneca regression	1	SVM	Sum pred. label	MAE	10.5626
DR = AZ-DR-R3 - SD = AZ-SD3	AstraZeneca regression	1	SVM	Neural pred. label	MAE	28.787
DR = AZ-DR-R3 - SD = AZ-SD3	AstraZeneca regression	1	SVM	Sum hybrid label	MAE	-33.8178
DR = AZ-DR-R3 - SD = AZ-SD3	AstraZeneca regression	1	SVM	Neural hybrid label	MAE	28.5267
DR = AZ-DR-R3 - SD = AZ-SD3	AstraZeneca regression	2	RF	Label	MAE	26.3377
DR = AZ-DR-R3 - SD = AZ-SD3	AstraZeneca regression	2	RF	Sum emb.	MAE	-8.24218
DR = AZ-DR-R3 - SD = AZ-SD3	AstraZeneca regression	2	RF	Neural emb.	MAE	30.4978
DR = AZ-DR-R3 - SD = AZ-SD3	AstraZeneca regression	2	RF	Sum pred. label	MAE	6.46765
DR = AZ-DR-R3 - SD = AZ-SD3	AstraZeneca regression	2	RF	Neural pred. label	MAE	26.0025
DR = AZ-DR-R3 - SD = AZ-SD3	AstraZeneca regression	2	RF	Sum hybrid label	MAE	-40.5662
DR = AZ-DR-R3 - SD = AZ-SD3	AstraZeneca regression	2	RF	Neural hybrid label	MAE	25.1424
DR = AZ-DR-R3 - SD = AZ-SD3	AstraZeneca regression	2	SVM	Label	MAE	29.8689
DR = AZ-DR-R3 - SD = AZ-SD3	AstraZeneca regression	2	SVM	Sum emb.	MAE	9.49823
DR = AZ-DR-R3 - SD = AZ-SD3	AstraZeneca regression	2	SVM	Neural emb.	MAE	33.2771
DR = AZ-DR-R3 - SD = AZ-SD3	AstraZeneca regression	2	SVM	Sum pred. label	MAE	9.26683
DR = AZ-DR-R3 - SD = AZ-SD3	AstraZeneca regression	2	SVM	Neural pred. label	MAE	29.8862
DR = AZ-DR-R3 - SD = AZ-SD3	AstraZeneca regression	2	SVM	Sum hybrid label	MAE	-36.6844
DR = AZ-DR-R3 - SD = AZ-SD3	AstraZeneca regression	2	SVM	Neural hybrid label	MAE	29.9511
DR = AZ-DR-R3 - SD = AZ-SD3	AstraZeneca regression	3	RF	Label	MAE	26.1761
DR = AZ-DR-R3 - SD = AZ-SD3	AstraZeneca regression	3	RF	Sum emb.	MAE	-6.22706
DR = AZ-DR-R3 - SD = AZ-SD3	AstraZeneca regression	3	RF	Neural emb.	MAE	29.2751
DR = AZ-DR-R3 - SD = AZ-SD3	AstraZeneca regression	3	RF	Sum pred. label	MAE	4.41635
DR = AZ-DR-R3 - SD = AZ-SD3	AstraZeneca regression	3	RF	Neural pred. label	MAE	26.7613
DR = AZ-DR-R3 - SD = AZ-SD3	AstraZeneca regression	3	RF	Sum hybrid label	MAE	-42.9184
DR = AZ-DR-R3 - SD = AZ-SD3	AstraZeneca regression	3	RF	Neural hybrid label	MAE	25.1611
DR = AZ-DR-R3 - SD = AZ-SD3	AstraZeneca regression	3	SVM	Label	MAE	27.0002
DR = AZ-DR-R3 - SD = AZ-SD3	AstraZeneca regression	3	SVM	Sum emb.	MAE	7.16973
DR = AZ-DR-R3 - SD = AZ-SD3	AstraZeneca regression	3	SVM	Neural emb.	MAE	30.8702
DR = AZ-DR-R3 - SD = AZ-SD3	AstraZeneca regression	3	SVM	Sum pred. label	MAE	7.80235
DR = AZ-DR-R3 - SD = AZ-SD3	AstraZeneca regression	3	SVM	Neural pred. label	MAE	26.9811
DR = AZ-DR-R3 - SD = AZ-SD3	AstraZeneca regression	3	SVM	Sum hybrid label	MAE	-37.9156
DR = AZ-DR-R3 - SD = AZ-SD3	AstraZeneca regression	3	SVM	Neural hybrid label	MAE	27.0723
DR = AZ-DR-R3 - SD = AZ-SD3	AstraZeneca regression	4	RF	Label	MAE	27.5186
DR = AZ-DR-R3 - SD = AZ-SD3	AstraZeneca regression	4	RF	Sum emb.	MAE	-12.1905
DR = AZ-DR-R3 - SD = AZ-SD3	AstraZeneca regression	4	RF	Neural emb.	MAE	29.5503
DR = AZ-DR-R3 - SD = AZ-SD3	AstraZeneca regression	4	RF	Sum pred. label	MAE	8.66533
DR = AZ-DR-R3 - SD = AZ-SD3	AstraZeneca regression	4	RF	Neural pred. label	MAE	26.5784
DR = AZ-DR-R3 - SD = AZ-SD3	AstraZeneca regression	4	RF	Sum hybrid label	MAE	-46.6809
DR = AZ-DR-R3 - SD = AZ-SD3	AstraZeneca regression	4	RF	Neural hybrid label	MAE	27.2055
DR = AZ-DR-R3 - SD = AZ-SD3	AstraZeneca regression	4	SVM	Label	MAE	34.4389
DR = AZ-DR-R3 - SD = AZ-SD3	AstraZeneca regression	4	SVM	Sum emb.	MAE	12.993
DR = AZ-DR-R3 - SD = AZ-SD3	AstraZeneca regression	4	SVM	Neural emb.	MAE	35.5745
DR = AZ-DR-R3 - SD = AZ-SD3	AstraZeneca regression	4	SVM	Sum pred. label	MAE	10.5486
DR = AZ-DR-R3 - SD = AZ-SD3	AstraZeneca regression	4	SVM	Neural pred. label	MAE	33.9341
DR = AZ-DR-R3 - SD = AZ-SD3	AstraZeneca regression	4	SVM	Sum hybrid label	MAE	-30.5145
DR = AZ-DR-R3 - SD = AZ-SD3	AstraZeneca regression	4	SVM	Neural hybrid label	MAE	33.9689
DR = AZ-DR-R5 - SD = AZ-SD3	AstraZeneca regression	0	RF	Label	MAE	22.8223
DR = AZ-DR-R5 - SD = AZ-SD3	AstraZeneca regression	0	RF	Sum emb.	MAE	-11.0713
DR = AZ-DR-R5 - SD = AZ-SD3	AstraZeneca regression	0	RF	Neural emb.	MAE	26.2051
DR = AZ-DR-R5 - SD = AZ-SD3	AstraZeneca regression	0	RF	Sum pred. label	MAE	5.23039
DR = AZ-DR-R5 - SD = AZ-SD3	AstraZeneca regression	0	RF	Neural pred. label	MAE	22.7912
DR = AZ-DR-R5 - SD = AZ-SD3	AstraZeneca regression	0	RF	Sum hybrid label	MAE	-49.5946
DR = AZ-DR-R5 - SD = AZ-SD3	AstraZeneca regression	0	RF	Neural hybrid label	MAE	21.7512
DR = AZ-DR-R5 - SD = AZ-SD3	AstraZeneca regression	0	SVM	Label	MAE	25.4101
DR = AZ-DR-R5 - SD = AZ-SD3	AstraZeneca regression	0	SVM	Sum emb.	MAE	8.30018
DR = AZ-DR-R5 - SD = AZ-SD3	AstraZeneca regression	0	SVM	Neural emb.	MAE	28.4638
DR = AZ-DR-R5 - SD = AZ-SD3	AstraZeneca regression	0	SVM	Sum pred. label	MAE	10.5024
DR = AZ-DR-R5 - SD = AZ-SD3	AstraZeneca regression	0	SVM	Neural pred. label	MAE	25.0524
DR = AZ-DR-R5 - SD = AZ-SD3	AstraZeneca regression	0	SVM	Sum hybrid label	MAE	-38.6607
DR = AZ-DR-R5 - SD = AZ-SD3	AstraZeneca regression	0	SVM	Neural hybrid label	MAE	24.9406
DR = AZ-DR-R5 - SD = AZ-SD3	AstraZeneca regression	1	RF	Label	MAE	22.1355
DR = AZ-DR-R5 - SD = AZ-SD3	AstraZeneca regression	1	RF	Sum emb.	MAE	-5.09363
DR = AZ-DR-R5 - SD = AZ-SD3	AstraZeneca regression	1	RF	Neural emb.	MAE	23.8902
DR = AZ-DR-R5 - SD = AZ-SD3	AstraZeneca regression	1	RF	Sum pred. label	MAE	6.85066
DR = AZ-DR-R5 - SD = AZ-SD3	AstraZeneca regression	1	RF	Neural pred. label	MAE	22.9283
DR = AZ-DR-R5 - SD = AZ-SD3	AstraZeneca regression	1	RF	Sum hybrid label	MAE	-49.7008
DR = AZ-DR-R5 - SD = AZ-SD3	AstraZeneca regression	1	RF	Neural hybrid label	MAE	22.3076
DR = AZ-DR-R5 - SD = AZ-SD3	AstraZeneca regression	1	SVM	Label	MAE	25.7094
DR = AZ-DR-R5 - SD = AZ-SD3	AstraZeneca regression	1	SVM	Sum emb.	MAE	9.02847
DR = AZ-DR-R5 - SD = AZ-SD3	AstraZeneca regression	1	SVM	Neural emb.	MAE	27.9857
DR = AZ-DR-R5 - SD = AZ-SD3	AstraZeneca regression	1	SVM	Sum pred. label	MAE	9.6054
DR = AZ-DR-R5 - SD = AZ-SD3	AstraZeneca regression	1	SVM	Neural pred. label	MAE	25.6582
DR = AZ-DR-R5 - SD = AZ-SD3	AstraZeneca regression	1	SVM	Sum hybrid label	MAE	-37.8466
DR = AZ-DR-R5 - SD = AZ-SD3	AstraZeneca regression	1	SVM	Neural hybrid label	MAE	25.4297
DR = AZ-DR-R5 - SD = AZ-SD3	AstraZeneca regression	2	RF	Label	MAE	25.5259
DR = AZ-DR-R5 - SD = AZ-SD3	AstraZeneca regression	2	RF	Sum emb.	MAE	-9.78791
DR = AZ-DR-R5 - SD = AZ-SD3	AstraZeneca regression	2	RF	Neural emb.	MAE	29.3668
DR = AZ-DR-R5 - SD = AZ-SD3	AstraZeneca regression	2	RF	Sum pred. label	MAE	6.17071
DR = AZ-DR-R5 - SD = AZ-SD3	AstraZeneca regression	2	RF	Neural pred. label	MAE	25.3859
DR = AZ-DR-R5 - SD = AZ-SD3	AstraZeneca regression	2	RF	Sum hybrid label	MAE	-39.941
DR = AZ-DR-R5 - SD = AZ-SD3	AstraZeneca regression	2	RF	Neural hybrid label	MAE	26.0309
DR = AZ-DR-R5 - SD = AZ-SD3	AstraZeneca regression	2	SVM	Label	MAE	26.6978
DR = AZ-DR-R5 - SD = AZ-SD3	AstraZeneca regression	2	SVM	Sum emb.	MAE	6.94601
DR = AZ-DR-R5 - SD = AZ-SD3	AstraZeneca regression	2	SVM	Neural emb.	MAE	30.5926
DR = AZ-DR-R5 - SD = AZ-SD3	AstraZeneca regression	2	SVM	Sum pred. label	MAE	10.8149
DR = AZ-DR-R5 - SD = AZ-SD3	AstraZeneca regression	2	SVM	Neural pred. label	MAE	26.6513
DR = AZ-DR-R5 - SD = AZ-SD3	AstraZeneca regression	2	SVM	Sum hybrid label	MAE	-31.9535
DR = AZ-DR-R5 - SD = AZ-SD3	AstraZeneca regression	2	SVM	Neural hybrid label	MAE	26.678
DR = AZ-DR-R5 - SD = AZ-SD3	AstraZeneca regression	3	RF	Label	MAE	26.3108
DR = AZ-DR-R5 - SD = AZ-SD3	AstraZeneca regression	3	RF	Sum emb.	MAE	-5.64757
DR = AZ-DR-R5 - SD = AZ-SD3	AstraZeneca regression	3	RF	Neural emb.	MAE	29.912
DR = AZ-DR-R5 - SD = AZ-SD3	AstraZeneca regression	3	RF	Sum pred. label	MAE	8.84656
DR = AZ-DR-R5 - SD = AZ-SD3	AstraZeneca regression	3	RF	Neural pred. label	MAE	26.4167
DR = AZ-DR-R5 - SD = AZ-SD3	AstraZeneca regression	3	RF	Sum hybrid label	MAE	-34.6027
DR = AZ-DR-R5 - SD = AZ-SD3	AstraZeneca regression	3	RF	Neural hybrid label	MAE	26.1724
DR = AZ-DR-R5 - SD = AZ-SD3	AstraZeneca regression	3	SVM	Label	MAE	28.0816
DR = AZ-DR-R5 - SD = AZ-SD3	AstraZeneca regression	3	SVM	Sum emb.	MAE	10.0838
DR = AZ-DR-R5 - SD = AZ-SD3	AstraZeneca regression	3	SVM	Neural emb.	MAE	29.4275
DR = AZ-DR-R5 - SD = AZ-SD3	AstraZeneca regression	3	SVM	Sum pred. label	MAE	8.15868
DR = AZ-DR-R5 - SD = AZ-SD3	AstraZeneca regression	3	SVM	Neural pred. label	MAE	27.8426
DR = AZ-DR-R5 - SD = AZ-SD3	AstraZeneca regression	3	SVM	Sum hybrid label	MAE	-30.8186
DR = AZ-DR-R5 - SD = AZ-SD3	AstraZeneca regression	3	SVM	Neural hybrid label	MAE	27.7184
DR = AZ-DR-R5 - SD = AZ-SD3	AstraZeneca regression	4	RF	Label	MAE	24.565
DR = AZ-DR-R5 - SD = AZ-SD3	AstraZeneca regression	4	RF	Sum emb.	MAE	-8.12353
DR = AZ-DR-R5 - SD = AZ-SD3	AstraZeneca regression	4	RF	Neural emb.	MAE	26.4234
DR = AZ-DR-R5 - SD = AZ-SD3	AstraZeneca regression	4	RF	Sum pred. label	MAE	5.76586
DR = AZ-DR-R5 - SD = AZ-SD3	AstraZeneca regression	4	RF	Neural pred. label	MAE	25.7497
DR = AZ-DR-R5 - SD = AZ-SD3	AstraZeneca regression	4	RF	Sum hybrid label	MAE	-41.7152
DR = AZ-DR-R5 - SD = AZ-SD3	AstraZeneca regression	4	RF	Neural hybrid label	MAE	24.85
DR = AZ-DR-R5 - SD = AZ-SD3	AstraZeneca regression	4	SVM	Label	MAE	27.7804
DR = AZ-DR-R5 - SD = AZ-SD3	AstraZeneca regression	4	SVM	Sum emb.	MAE	10.8406
DR = AZ-DR-R5 - SD = AZ-SD3	AstraZeneca regression	4	SVM	Neural emb.	MAE	30.5381
DR = AZ-DR-R5 - SD = AZ-SD3	AstraZeneca regression	4	SVM	Sum pred. label	MAE	12.4143
DR = AZ-DR-R5 - SD = AZ-SD3	AstraZeneca regression	4	SVM	Neural pred. label	MAE	27.7638
DR = AZ-DR-R5 - SD = AZ-SD3	AstraZeneca regression	4	SVM	Sum hybrid label	MAE	-31.1146
DR = AZ-DR-R5 - SD = AZ-SD3	AstraZeneca regression	4	SVM	Neural hybrid label	MAE	27.5874
DR = AZ-DR-R2 - SD = AZ-SD2	AstraZeneca regression	0	RF	Label	MAE	29.885
DR = AZ-DR-R2 - SD = AZ-SD2	AstraZeneca regression	0	RF	Sum emb.	MAE	-3.20647
DR = AZ-DR-R2 - SD = AZ-SD2	AstraZeneca regression	0	RF	Neural emb.	MAE	-3.51764
DR = AZ-DR-R2 - SD = AZ-SD2	AstraZeneca regression	0	RF	Sum pred. label	MAE	-4.16746
DR = AZ-DR-R2 - SD = AZ-SD2	AstraZeneca regression	0	RF	Neural pred. label	MAE	5.68747
DR = AZ-DR-R2 - SD = AZ-SD2	AstraZeneca regression	0	RF	Sum hybrid label	MAE	-23.1083
DR = AZ-DR-R2 - SD = AZ-SD2	AstraZeneca regression	0	RF	Neural hybrid label	MAE	-3.02094
DR = AZ-DR-R2 - SD = AZ-SD2	AstraZeneca regression	0	SVM	Label	MAE	28.616
DR = AZ-DR-R2 - SD = AZ-SD2	AstraZeneca regression	0	SVM	Sum emb.	MAE	5.75113
DR = AZ-DR-R2 - SD = AZ-SD2	AstraZeneca regression	0	SVM	Neural emb.	MAE	-10.339
DR = AZ-DR-R2 - SD = AZ-SD2	AstraZeneca regression	0	SVM	Sum pred. label	MAE	0.09157
DR = AZ-DR-R2 - SD = AZ-SD2	AstraZeneca regression	0	SVM	Neural pred. label	MAE	6.65002
DR = AZ-DR-R2 - SD = AZ-SD2	AstraZeneca regression	0	SVM	Sum hybrid label	MAE	-18.3845
DR = AZ-DR-R2 - SD = AZ-SD2	AstraZeneca regression	0	SVM	Neural hybrid label	MAE	-0.88709
DR = AZ-DR-R2 - SD = AZ-SD2	AstraZeneca regression	1	RF	Label	MAE	29.7581
DR = AZ-DR-R2 - SD = AZ-SD2	AstraZeneca regression	1	RF	Sum emb.	MAE	-1.25783
DR = AZ-DR-R2 - SD = AZ-SD2	AstraZeneca regression	1	RF	Neural emb.	MAE	2.76815
DR = AZ-DR-R2 - SD = AZ-SD2	AstraZeneca regression	1	RF	Sum pred. label	MAE	-2.17061
DR = AZ-DR-R2 - SD = AZ-SD2	AstraZeneca regression	1	RF	Neural pred. label	MAE	5.52096
DR = AZ-DR-R2 - SD = AZ-SD2	AstraZeneca regression	1	RF	Sum hybrid label	MAE	-17.3619
DR = AZ-DR-R2 - SD = AZ-SD2	AstraZeneca regression	1	RF	Neural hybrid label	MAE	-0.479874
DR = AZ-DR-R2 - SD = AZ-SD2	AstraZeneca regression	1	SVM	Label	MAE	32.912
DR = AZ-DR-R2 - SD = AZ-SD2	AstraZeneca regression	1	SVM	Sum emb.	MAE	9.79591
DR = AZ-DR-R2 - SD = AZ-SD2	AstraZeneca regression	1	SVM	Neural emb.	MAE	0.263156
DR = AZ-DR-R2 - SD = AZ-SD2	AstraZeneca regression	1	SVM	Sum pred. label	MAE	2.30307
DR = AZ-DR-R2 - SD = AZ-SD2	AstraZeneca regression	1	SVM	Neural pred. label	MAE	9.45224
DR = AZ-DR-R2 - SD = AZ-SD2	AstraZeneca regression	1	SVM	Sum hybrid label	MAE	-11.208
DR = AZ-DR-R2 - SD = AZ-SD2	AstraZeneca regression	1	SVM	Neural hybrid label	MAE	3.32934
DR = AZ-DR-R2 - SD = AZ-SD2	AstraZeneca regression	2	RF	Label	MAE	29.1372
DR = AZ-DR-R2 - SD = AZ-SD2	AstraZeneca regression	2	RF	Sum emb.	MAE	1.05992
DR = AZ-DR-R2 - SD = AZ-SD2	AstraZeneca regression	2	RF	Neural emb.	MAE	4.85851
DR = AZ-DR-R2 - SD = AZ-SD2	AstraZeneca regression	2	RF	Sum pred. label	MAE	-1.62518
DR = AZ-DR-R2 - SD = AZ-SD2	AstraZeneca regression	2	RF	Neural pred. label	MAE	9.02006
DR = AZ-DR-R2 - SD = AZ-SD2	AstraZeneca regression	2	RF	Sum hybrid label	MAE	-24.3461
DR = AZ-DR-R2 - SD = AZ-SD2	AstraZeneca regression	2	RF	Neural hybrid label	MAE	-1.28765
DR = AZ-DR-R2 - SD = AZ-SD2	AstraZeneca regression	2	SVM	Label	MAE	27.3484
DR = AZ-DR-R2 - SD = AZ-SD2	AstraZeneca regression	2	SVM	Sum emb.	MAE	13.6526
DR = AZ-DR-R2 - SD = AZ-SD2	AstraZeneca regression	2	SVM	Neural emb.	MAE	-0.197182
DR = AZ-DR-R2 - SD = AZ-SD2	AstraZeneca regression	2	SVM	Sum pred. label	MAE	5.11957
DR = AZ-DR-R2 - SD = AZ-SD2	AstraZeneca regression	2	SVM	Neural pred. label	MAE	13.6784
DR = AZ-DR-R2 - SD = AZ-SD2	AstraZeneca regression	2	SVM	Sum hybrid label	MAE	-16.3366
DR = AZ-DR-R2 - SD = AZ-SD2	AstraZeneca regression	2	SVM	Neural hybrid label	MAE	5.23341
DR = AZ-DR-R2 - SD = AZ-SD2	AstraZeneca regression	3	RF	Label	MAE	22.3089
DR = AZ-DR-R2 - SD = AZ-SD2	AstraZeneca regression	3	RF	Sum emb.	MAE	-4.39939
DR = AZ-DR-R2 - SD = AZ-SD2	AstraZeneca regression	3	RF	Neural emb.	MAE	-5.23929
DR = AZ-DR-R2 - SD = AZ-SD2	AstraZeneca regression	3	RF	Sum pred. label	MAE	-6.85485
DR = AZ-DR-R2 - SD = AZ-SD2	AstraZeneca regression	3	RF	Neural pred. label	MAE	0.346722
DR = AZ-DR-R2 - SD = AZ-SD2	AstraZeneca regression	3	RF	Sum hybrid label	MAE	-29.5234
DR = AZ-DR-R2 - SD = AZ-SD2	AstraZeneca regression	3	RF	Neural hybrid label	MAE	-6.20144
DR = AZ-DR-R2 - SD = AZ-SD2	AstraZeneca regression	3	SVM	Label	MAE	27.0088
DR = AZ-DR-R2 - SD = AZ-SD2	AstraZeneca regression	3	SVM	Sum emb.	MAE	11.9665
DR = AZ-DR-R2 - SD = AZ-SD2	AstraZeneca regression	3	SVM	Neural emb.	MAE	-3.52679
DR = AZ-DR-R2 - SD = AZ-SD2	AstraZeneca regression	3	SVM	Sum pred. label	MAE	2.96246
DR = AZ-DR-R2 - SD = AZ-SD2	AstraZeneca regression	3	SVM	Neural pred. label	MAE	4.85165
DR = AZ-DR-R2 - SD = AZ-SD2	AstraZeneca regression	3	SVM	Sum hybrid label	MAE	-12.8844
DR = AZ-DR-R2 - SD = AZ-SD2	AstraZeneca regression	3	SVM	Neural hybrid label	MAE	1.84935
DR = AZ-DR-R2 - SD = AZ-SD2	AstraZeneca regression	4	RF	Label	MAE	32.3249
DR = AZ-DR-R2 - SD = AZ-SD2	AstraZeneca regression	4	RF	Sum emb.	MAE	-1.55801
DR = AZ-DR-R2 - SD = AZ-SD2	AstraZeneca regression	4	RF	Neural emb.	MAE	2.27298
DR = AZ-DR-R2 - SD = AZ-SD2	AstraZeneca regression	4	RF	Sum pred. label	MAE	-7.47011
DR = AZ-DR-R2 - SD = AZ-SD2	AstraZeneca regression	4	RF	Neural pred. label	MAE	6.91904
DR = AZ-DR-R2 - SD = AZ-SD2	AstraZeneca regression	4	RF	Sum hybrid label	MAE	-15.8519
DR = AZ-DR-R2 - SD = AZ-SD2	AstraZeneca regression	4	RF	Neural hybrid label	MAE	5.39713
DR = AZ-DR-R2 - SD = AZ-SD2	AstraZeneca regression	4	SVM	Label	MAE	29.1476
DR = AZ-DR-R2 - SD = AZ-SD2	AstraZeneca regression	4	SVM	Sum emb.	MAE	9.93026
DR = AZ-DR-R2 - SD = AZ-SD2	AstraZeneca regression	4	SVM	Neural emb.	MAE	1.17038
DR = AZ-DR-R2 - SD = AZ-SD2	AstraZeneca regression	4	SVM	Sum pred. label	MAE	2.05542
DR = AZ-DR-R2 - SD = AZ-SD2	AstraZeneca regression	4	SVM	Neural pred. label	MAE	10.6786
DR = AZ-DR-R2 - SD = AZ-SD2	AstraZeneca regression	4	SVM	Sum hybrid label	MAE	-9.76814
DR = AZ-DR-R2 - SD = AZ-SD2	AstraZeneca regression	4	SVM	Neural hybrid label	MAE	9.82192
DR = AZ-DR-R2 - SD = AZ-SD6	AstraZeneca regression	0	RF	Label	MAE	15.4697
DR = AZ-DR-R2 - SD = AZ-SD6	AstraZeneca regression	0	RF	Sum emb.	MAE	-0.224204
DR = AZ-DR-R2 - SD = AZ-SD6	AstraZeneca regression	0	RF	Neural emb.	MAE	16.4793
DR = AZ-DR-R2 - SD = AZ-SD6	AstraZeneca regression	0	RF	Sum pred. label	MAE	5.57937
DR = AZ-DR-R2 - SD = AZ-SD6	AstraZeneca regression	0	RF	Neural pred. label	MAE	13.8635
DR = AZ-DR-R2 - SD = AZ-SD6	AstraZeneca regression	0	RF	Sum hybrid label	MAE	-42.2573
DR = AZ-DR-R2 - SD = AZ-SD6	AstraZeneca regression	0	RF	Neural hybrid label	MAE	14.1399
DR = AZ-DR-R2 - SD = AZ-SD6	AstraZeneca regression	0	SVM	Label	MAE	11.6171
DR = AZ-DR-R2 - SD = AZ-SD6	AstraZeneca regression	0	SVM	Sum emb.	MAE	0.0149336
DR = AZ-DR-R2 - SD = AZ-SD6	AstraZeneca regression	0	SVM	Neural emb.	MAE	12.2633
DR = AZ-DR-R2 - SD = AZ-SD6	AstraZeneca regression	0	SVM	Sum pred. label	MAE	4.09377
DR = AZ-DR-R2 - SD = AZ-SD6	AstraZeneca regression	0	SVM	Neural pred. label	MAE	11.3718
DR = AZ-DR-R2 - SD = AZ-SD6	AstraZeneca regression	0	SVM	Sum hybrid label	MAE	-17.3183
DR = AZ-DR-R2 - SD = AZ-SD6	AstraZeneca regression	0	SVM	Neural hybrid label	MAE	11.0723
DR = AZ-DR-R2 - SD = AZ-SD6	AstraZeneca regression	1	RF	Label	MAE	17.0535
DR = AZ-DR-R2 - SD = AZ-SD6	AstraZeneca regression	1	RF	Sum emb.	MAE	3.01897
DR = AZ-DR-R2 - SD = AZ-SD6	AstraZeneca regression	1	RF	Neural emb.	MAE	20.356
DR = AZ-DR-R2 - SD = AZ-SD6	AstraZeneca regression	1	RF	Sum pred. label	MAE	7.82983
DR = AZ-DR-R2 - SD = AZ-SD6	AstraZeneca regression	1	RF	Neural pred. label	MAE	17.5897
DR = AZ-DR-R2 - SD = AZ-SD6	AstraZeneca regression	1	RF	Sum hybrid label	MAE	-41.4088
DR = AZ-DR-R2 - SD = AZ-SD6	AstraZeneca regression	1	RF	Neural hybrid label	MAE	17.6219
DR = AZ-DR-R2 - SD = AZ-SD6	AstraZeneca regression	1	SVM	Label	MAE	11.6702
DR = AZ-DR-R2 - SD = AZ-SD6	AstraZeneca regression	1	SVM	Sum emb.	MAE	3.76019
DR = AZ-DR-R2 - SD = AZ-SD6	AstraZeneca regression	1	SVM	Neural emb.	MAE	12.1925
DR = AZ-DR-R2 - SD = AZ-SD6	AstraZeneca regression	1	SVM	Sum pred. label	MAE	6.1113
DR = AZ-DR-R2 - SD = AZ-SD6	AstraZeneca regression	1	SVM	Neural pred. label	MAE	11.3984
DR = AZ-DR-R2 - SD = AZ-SD6	AstraZeneca regression	1	SVM	Sum hybrid label	MAE	-19.1776
DR = AZ-DR-R2 - SD = AZ-SD6	AstraZeneca regression	1	SVM	Neural hybrid label	MAE	11.2064
DR = AZ-DR-R2 - SD = AZ-SD6	AstraZeneca regression	2	RF	Label	MAE	18.0774
DR = AZ-DR-R2 - SD = AZ-SD6	AstraZeneca regression	2	RF	Sum emb.	MAE	0.848142
DR = AZ-DR-R2 - SD = AZ-SD6	AstraZeneca regression	2	RF	Neural emb.	MAE	19.8125
DR = AZ-DR-R2 - SD = AZ-SD6	AstraZeneca regression	2	RF	Sum pred. label	MAE	7.22386
DR = AZ-DR-R2 - SD = AZ-SD6	AstraZeneca regression	2	RF	Neural pred. label	MAE	17.6386
DR = AZ-DR-R2 - SD = AZ-SD6	AstraZeneca regression	2	RF	Sum hybrid label	MAE	-42.7984
DR = AZ-DR-R2 - SD = AZ-SD6	AstraZeneca regression	2	RF	Neural hybrid label	MAE	16.8951
DR = AZ-DR-R2 - SD = AZ-SD6	AstraZeneca regression	2	SVM	Label	MAE	13.5807
DR = AZ-DR-R2 - SD = AZ-SD6	AstraZeneca regression	2	SVM	Sum emb.	MAE	3.81693
DR = AZ-DR-R2 - SD = AZ-SD6	AstraZeneca regression	2	SVM	Neural emb.	MAE	14.931
DR = AZ-DR-R2 - SD = AZ-SD6	AstraZeneca regression	2	SVM	Sum pred. label	MAE	6.38605
DR = AZ-DR-R2 - SD = AZ-SD6	AstraZeneca regression	2	SVM	Neural pred. label	MAE	13.5758
DR = AZ-DR-R2 - SD = AZ-SD6	AstraZeneca regression	2	SVM	Sum hybrid label	MAE	-14.1587
DR = AZ-DR-R2 - SD = AZ-SD6	AstraZeneca regression	2	SVM	Neural hybrid label	MAE	13.597
DR = AZ-DR-R2 - SD = AZ-SD6	AstraZeneca regression	3	RF	Label	MAE	18.2101
DR = AZ-DR-R2 - SD = AZ-SD6	AstraZeneca regression	3	RF	Sum emb.	MAE	3.46459
DR = AZ-DR-R2 - SD = AZ-SD6	AstraZeneca regression	3	RF	Neural emb.	MAE	20.5161
DR = AZ-DR-R2 - SD = AZ-SD6	AstraZeneca regression	3	RF	Sum pred. label	MAE	8.76776
DR = AZ-DR-R2 - SD = AZ-SD6	AstraZeneca regression	3	RF	Neural pred. label	MAE	16.4032
DR = AZ-DR-R2 - SD = AZ-SD6	AstraZeneca regression	3	RF	Sum hybrid label	MAE	-39.1226
DR = AZ-DR-R2 - SD = AZ-SD6	AstraZeneca regression	3	RF	Neural hybrid label	MAE	17.1779
DR = AZ-DR-R2 - SD = AZ-SD6	AstraZeneca regression	3	SVM	Label	MAE	10.9824
DR = AZ-DR-R2 - SD = AZ-SD6	AstraZeneca regression	3	SVM	Sum emb.	MAE	4.51123
DR = AZ-DR-R2 - SD = AZ-SD6	AstraZeneca regression	3	SVM	Neural emb.	MAE	13.6142
DR = AZ-DR-R2 - SD = AZ-SD6	AstraZeneca regression	3	SVM	Sum pred. label	MAE	6.47609
DR = AZ-DR-R2 - SD = AZ-SD6	AstraZeneca regression	3	SVM	Neural pred. label	MAE	10.3796
DR = AZ-DR-R2 - SD = AZ-SD6	AstraZeneca regression	3	SVM	Sum hybrid label	MAE	-19.7477
DR = AZ-DR-R2 - SD = AZ-SD6	AstraZeneca regression	3	SVM	Neural hybrid label	MAE	10.4203
DR = AZ-DR-R2 - SD = AZ-SD6	AstraZeneca regression	4	RF	Label	MAE	18.8273
DR = AZ-DR-R2 - SD = AZ-SD6	AstraZeneca regression	4	RF	Sum emb.	MAE	3.48665
DR = AZ-DR-R2 - SD = AZ-SD6	AstraZeneca regression	4	RF	Neural emb.	MAE	20.4533
DR = AZ-DR-R2 - SD = AZ-SD6	AstraZeneca regression	4	RF	Sum pred. label	MAE	10.912
DR = AZ-DR-R2 - SD = AZ-SD6	AstraZeneca regression	4	RF	Neural pred. label	MAE	17.6587
DR = AZ-DR-R2 - SD = AZ-SD6	AstraZeneca regression	4	RF	Sum hybrid label	MAE	-32.5331
DR = AZ-DR-R2 - SD = AZ-SD6	AstraZeneca regression	4	RF	Neural hybrid label	MAE	17.2646
DR = AZ-DR-R2 - SD = AZ-SD6	AstraZeneca regression	4	SVM	Label	MAE	10.3988
DR = AZ-DR-R2 - SD = AZ-SD6	AstraZeneca regression	4	SVM	Sum emb.	MAE	4.88564
DR = AZ-DR-R2 - SD = AZ-SD6	AstraZeneca regression	4	SVM	Neural emb.	MAE	11.8545
DR = AZ-DR-R2 - SD = AZ-SD6	AstraZeneca regression	4	SVM	Sum pred. label	MAE	6.82075
DR = AZ-DR-R2 - SD = AZ-SD6	AstraZeneca regression	4	SVM	Neural pred. label	MAE	10.0861
DR = AZ-DR-R2 - SD = AZ-SD6	AstraZeneca regression	4	SVM	Sum hybrid label	MAE	-13.6292
DR = AZ-DR-R2 - SD = AZ-SD6	AstraZeneca regression	4	SVM	Neural hybrid label	MAE	9.71769
DR = AZ-DR-R7 - SD = AZ-SD7	AstraZeneca regression	0	RF	Label	MAE	11.401
DR = AZ-DR-R7 - SD = AZ-SD7	AstraZeneca regression	0	RF	Sum emb.	MAE	0.763259
DR = AZ-DR-R7 - SD = AZ-SD7	AstraZeneca regression	0	RF	Neural emb.	MAE	19.7743
DR = AZ-DR-R7 - SD = AZ-SD7	AstraZeneca regression	0	RF	Sum pred. label	MAE	13.1297
DR = AZ-DR-R7 - SD = AZ-SD7	AstraZeneca regression	0	RF	Neural pred. label	MAE	13.1288
DR = AZ-DR-R7 - SD = AZ-SD7	AstraZeneca regression	0	RF	Sum hybrid label	MAE	4.91346
DR = AZ-DR-R7 - SD = AZ-SD7	AstraZeneca regression	0	RF	Neural hybrid label	MAE	12.6758
DR = AZ-DR-R7 - SD = AZ-SD7	AstraZeneca regression	0	SVM	Label	MAE	14.3879
DR = AZ-DR-R7 - SD = AZ-SD7	AstraZeneca regression	0	SVM	Sum emb.	MAE	15.8857
DR = AZ-DR-R7 - SD = AZ-SD7	AstraZeneca regression	0	SVM	Neural emb.	MAE	23.4478
DR = AZ-DR-R7 - SD = AZ-SD7	AstraZeneca regression	0	SVM	Sum pred. label	MAE	15.7102
DR = AZ-DR-R7 - SD = AZ-SD7	AstraZeneca regression	0	SVM	Neural pred. label	MAE	14.3047
DR = AZ-DR-R7 - SD = AZ-SD7	AstraZeneca regression	0	SVM	Sum hybrid label	MAE	5.82996
DR = AZ-DR-R7 - SD = AZ-SD7	AstraZeneca regression	0	SVM	Neural hybrid label	MAE	14.0727
DR = AZ-DR-R7 - SD = AZ-SD7	AstraZeneca regression	1	RF	Label	MAE	18.5438
DR = AZ-DR-R7 - SD = AZ-SD7	AstraZeneca regression	1	RF	Sum emb.	MAE	2.95913
DR = AZ-DR-R7 - SD = AZ-SD7	AstraZeneca regression	1	RF	Neural emb.	MAE	21.6989
DR = AZ-DR-R7 - SD = AZ-SD7	AstraZeneca regression	1	RF	Sum pred. label	MAE	9.49076
DR = AZ-DR-R7 - SD = AZ-SD7	AstraZeneca regression	1	RF	Neural pred. label	MAE	17.546
DR = AZ-DR-R7 - SD = AZ-SD7	AstraZeneca regression	1	RF	Sum hybrid label	MAE	6.88392
DR = AZ-DR-R7 - SD = AZ-SD7	AstraZeneca regression	1	RF	Neural hybrid label	MAE	17.656
DR = AZ-DR-R7 - SD = AZ-SD7	AstraZeneca regression	1	SVM	Label	MAE	18.0909
DR = AZ-DR-R7 - SD = AZ-SD7	AstraZeneca regression	1	SVM	Sum emb.	MAE	12.2136
DR = AZ-DR-R7 - SD = AZ-SD7	AstraZeneca regression	1	SVM	Neural emb.	MAE	27.1202
DR = AZ-DR-R7 - SD = AZ-SD7	AstraZeneca regression	1	SVM	Sum pred. label	MAE	14.5042
DR = AZ-DR-R7 - SD = AZ-SD7	AstraZeneca regression	1	SVM	Neural pred. label	MAE	18.0148
DR = AZ-DR-R7 - SD = AZ-SD7	AstraZeneca regression	1	SVM	Sum hybrid label	MAE	4.94984
DR = AZ-DR-R7 - SD = AZ-SD7	AstraZeneca regression	1	SVM	Neural hybrid label	MAE	17.6073
DR = AZ-DR-R7 - SD = AZ-SD7	AstraZeneca regression	2	RF	Label	MAE	15.2901
DR = AZ-DR-R7 - SD = AZ-SD7	AstraZeneca regression	2	RF	Sum emb.	MAE	4.75913
DR = AZ-DR-R7 - SD = AZ-SD7	AstraZeneca regression	2	RF	Neural emb.	MAE	17.749
DR = AZ-DR-R7 - SD = AZ-SD7	AstraZeneca regression	2	RF	Sum pred. label	MAE	19.8782
DR = AZ-DR-R7 - SD = AZ-SD7	AstraZeneca regression	2	RF	Neural pred. label	MAE	15.2552
DR = AZ-DR-R7 - SD = AZ-SD7	AstraZeneca regression	2	RF	Sum hybrid label	MAE	7.24197
DR = AZ-DR-R7 - SD = AZ-SD7	AstraZeneca regression	2	RF	Neural hybrid label	MAE	15.9504
DR = AZ-DR-R7 - SD = AZ-SD7	AstraZeneca regression	2	SVM	Label	MAE	13.5982
DR = AZ-DR-R7 - SD = AZ-SD7	AstraZeneca regression	2	SVM	Sum emb.	MAE	13.7789
DR = AZ-DR-R7 - SD = AZ-SD7	AstraZeneca regression	2	SVM	Neural emb.	MAE	19.5662
DR = AZ-DR-R7 - SD = AZ-SD7	AstraZeneca regression	2	SVM	Sum pred. label	MAE	14.3818
DR = AZ-DR-R7 - SD = AZ-SD7	AstraZeneca regression	2	SVM	Neural pred. label	MAE	13.2212
DR = AZ-DR-R7 - SD = AZ-SD7	AstraZeneca regression	2	SVM	Sum hybrid label	MAE	6.68952
DR = AZ-DR-R7 - SD = AZ-SD7	AstraZeneca regression	2	SVM	Neural hybrid label	MAE	13.405
DR = AZ-DR-R7 - SD = AZ-SD7	AstraZeneca regression	3	RF	Label	MAE	16.5936
DR = AZ-DR-R7 - SD = AZ-SD7	AstraZeneca regression	3	RF	Sum emb.	MAE	1.55599
DR = AZ-DR-R7 - SD = AZ-SD7	AstraZeneca regression	3	RF	Neural emb.	MAE	20.0182
DR = AZ-DR-R7 - SD = AZ-SD7	AstraZeneca regression	3	RF	Sum pred. label	MAE	16.5041
DR = AZ-DR-R7 - SD = AZ-SD7	AstraZeneca regression	3	RF	Neural pred. label	MAE	15.6456
DR = AZ-DR-R7 - SD = AZ-SD7	AstraZeneca regression	3	RF	Sum hybrid label	MAE	3.88198
DR = AZ-DR-R7 - SD = AZ-SD7	AstraZeneca regression	3	RF	Neural hybrid label	MAE	16.7533
DR = AZ-DR-R7 - SD = AZ-SD7	AstraZeneca regression	3	SVM	Label	MAE	16.4973
DR = AZ-DR-R7 - SD = AZ-SD7	AstraZeneca regression	3	SVM	Sum emb.	MAE	13.1018
DR = AZ-DR-R7 - SD = AZ-SD7	AstraZeneca regression	3	SVM	Neural emb.	MAE	25.4911
DR = AZ-DR-R7 - SD = AZ-SD7	AstraZeneca regression	3	SVM	Sum pred. label	MAE	17.3177
DR = AZ-DR-R7 - SD = AZ-SD7	AstraZeneca regression	3	SVM	Neural pred. label	MAE	16.4592
DR = AZ-DR-R7 - SD = AZ-SD7	AstraZeneca regression	3	SVM	Sum hybrid label	MAE	5.60965
DR = AZ-DR-R7 - SD = AZ-SD7	AstraZeneca regression	3	SVM	Neural hybrid label	MAE	16.1886
DR = AZ-DR-R7 - SD = AZ-SD7	AstraZeneca regression	4	RF	Label	MAE	16.2776
DR = AZ-DR-R7 - SD = AZ-SD7	AstraZeneca regression	4	RF	Sum emb.	MAE	2.04906
DR = AZ-DR-R7 - SD = AZ-SD7	AstraZeneca regression	4	RF	Neural emb.	MAE	21.0783
DR = AZ-DR-R7 - SD = AZ-SD7	AstraZeneca regression	4	RF	Sum pred. label	MAE	16.9271
DR = AZ-DR-R7 - SD = AZ-SD7	AstraZeneca regression	4	RF	Neural pred. label	MAE	17.1385
DR = AZ-DR-R7 - SD = AZ-SD7	AstraZeneca regression	4	RF	Sum hybrid label	MAE	5.16613
DR = AZ-DR-R7 - SD = AZ-SD7	AstraZeneca regression	4	RF	Neural hybrid label	MAE	15.6144
DR = AZ-DR-R7 - SD = AZ-SD7	AstraZeneca regression	4	SVM	Label	MAE	20.6421
DR = AZ-DR-R7 - SD = AZ-SD7	AstraZeneca regression	4	SVM	Sum emb.	MAE	18.3016
DR = AZ-DR-R7 - SD = AZ-SD7	AstraZeneca regression	4	SVM	Neural emb.	MAE	26.4097
DR = AZ-DR-R7 - SD = AZ-SD7	AstraZeneca regression	4	SVM	Sum pred. label	MAE	19.7467
DR = AZ-DR-R7 - SD = AZ-SD7	AstraZeneca regression	4	SVM	Neural pred. label	MAE	20.4451
DR = AZ-DR-R7 - SD = AZ-SD7	AstraZeneca regression	4	SVM	Sum hybrid label	MAE	8.53972
DR = AZ-DR-R7 - SD = AZ-SD7	AstraZeneca regression	4	SVM	Neural hybrid label	MAE	20.323
DR = AZ-DR-R13 - SD = AZ-SD11	AstraZeneca regression	0	RF	Label	MAE	-0.494361
DR = AZ-DR-R13 - SD = AZ-SD11	AstraZeneca regression	0	RF	Sum emb.	MAE	-2.47259
DR = AZ-DR-R13 - SD = AZ-SD11	AstraZeneca regression	0	RF	Neural emb.	MAE	-6.98062
DR = AZ-DR-R13 - SD = AZ-SD11	AstraZeneca regression	0	RF	Sum pred. label	MAE	1.6663
DR = AZ-DR-R13 - SD = AZ-SD11	AstraZeneca regression	0	RF	Neural pred. label	MAE	-1.2729
DR = AZ-DR-R13 - SD = AZ-SD11	AstraZeneca regression	0	RF	Sum hybrid label	MAE	5.59498
DR = AZ-DR-R13 - SD = AZ-SD11	AstraZeneca regression	0	RF	Neural hybrid label	MAE	-1.54987
DR = AZ-DR-R13 - SD = AZ-SD11	AstraZeneca regression	0	SVM	Label	MAE	1.24184
DR = AZ-DR-R13 - SD = AZ-SD11	AstraZeneca regression	0	SVM	Sum emb.	MAE	10.2383
DR = AZ-DR-R13 - SD = AZ-SD11	AstraZeneca regression	0	SVM	Neural emb.	MAE	12.0009
DR = AZ-DR-R13 - SD = AZ-SD11	AstraZeneca regression	0	SVM	Sum pred. label	MAE	1.61671
DR = AZ-DR-R13 - SD = AZ-SD11	AstraZeneca regression	0	SVM	Neural pred. label	MAE	1.17957
DR = AZ-DR-R13 - SD = AZ-SD11	AstraZeneca regression	0	SVM	Sum hybrid label	MAE	5.79323
DR = AZ-DR-R13 - SD = AZ-SD11	AstraZeneca regression	0	SVM	Neural hybrid label	MAE	1.13475
DR = AZ-DR-R13 - SD = AZ-SD11	AstraZeneca regression	1	RF	Label	MAE	1.11398
DR = AZ-DR-R13 - SD = AZ-SD11	AstraZeneca regression	1	RF	Sum emb.	MAE	1.34518
DR = AZ-DR-R13 - SD = AZ-SD11	AstraZeneca regression	1	RF	Neural emb.	MAE	2.50397
DR = AZ-DR-R13 - SD = AZ-SD11	AstraZeneca regression	1	RF	Sum pred. label	MAE	1.09289
DR = AZ-DR-R13 - SD = AZ-SD11	AstraZeneca regression	1	RF	Neural pred. label	MAE	0.661542
DR = AZ-DR-R13 - SD = AZ-SD11	AstraZeneca regression	1	RF	Sum hybrid label	MAE	-0.0103941
DR = AZ-DR-R13 - SD = AZ-SD11	AstraZeneca regression	1	RF	Neural hybrid label	MAE	-0.54397
DR = AZ-DR-R13 - SD = AZ-SD11	AstraZeneca regression	1	SVM	Label	MAE	2.96065
DR = AZ-DR-R13 - SD = AZ-SD11	AstraZeneca regression	1	SVM	Sum emb.	MAE	4.55393
DR = AZ-DR-R13 - SD = AZ-SD11	AstraZeneca regression	1	SVM	Neural emb.	MAE	3.44952
DR = AZ-DR-R13 - SD = AZ-SD11	AstraZeneca regression	1	SVM	Sum pred. label	MAE	0.8858
DR = AZ-DR-R13 - SD = AZ-SD11	AstraZeneca regression	1	SVM	Neural pred. label	MAE	3.55218
DR = AZ-DR-R13 - SD = AZ-SD11	AstraZeneca regression	1	SVM	Sum hybrid label	MAE	4.70668
DR = AZ-DR-R13 - SD = AZ-SD11	AstraZeneca regression	1	SVM	Neural hybrid label	MAE	3.10773
DR = AZ-DR-R13 - SD = AZ-SD11	AstraZeneca regression	2	RF	Label	MAE	-2.66497
DR = AZ-DR-R13 - SD = AZ-SD11	AstraZeneca regression	2	RF	Sum emb.	MAE	-2.72156
DR = AZ-DR-R13 - SD = AZ-SD11	AstraZeneca regression	2	RF	Neural emb.	MAE	-3.7793
DR = AZ-DR-R13 - SD = AZ-SD11	AstraZeneca regression	2	RF	Sum pred. label	MAE	-0.765074
DR = AZ-DR-R13 - SD = AZ-SD11	AstraZeneca regression	2	RF	Neural pred. label	MAE	-2.2911
DR = AZ-DR-R13 - SD = AZ-SD11	AstraZeneca regression	2	RF	Sum hybrid label	MAE	1.84622
DR = AZ-DR-R13 - SD = AZ-SD11	AstraZeneca regression	2	RF	Neural hybrid label	MAE	-2.2526
DR = AZ-DR-R13 - SD = AZ-SD11	AstraZeneca regression	2	SVM	Label	MAE	1.41592
DR = AZ-DR-R13 - SD = AZ-SD11	AstraZeneca regression	2	SVM	Sum emb.	MAE	3.4008
DR = AZ-DR-R13 - SD = AZ-SD11	AstraZeneca regression	2	SVM	Neural emb.	MAE	1.16598
DR = AZ-DR-R13 - SD = AZ-SD11	AstraZeneca regression	2	SVM	Sum pred. label	MAE	0.616938
DR = AZ-DR-R13 - SD = AZ-SD11	AstraZeneca regression	2	SVM	Neural pred. label	MAE	1.41494
DR = AZ-DR-R13 - SD = AZ-SD11	AstraZeneca regression	2	SVM	Sum hybrid label	MAE	4.38865
DR = AZ-DR-R13 - SD = AZ-SD11	AstraZeneca regression	2	SVM	Neural hybrid label	MAE	1.41019
DR = AZ-DR-R13 - SD = AZ-SD11	AstraZeneca regression	3	RF	Label	MAE	-0.349589
DR = AZ-DR-R13 - SD = AZ-SD11	AstraZeneca regression	3	RF	Sum emb.	MAE	4.26148
DR = AZ-DR-R13 - SD = AZ-SD11	AstraZeneca regression	3	RF	Neural emb.	MAE	-1.73176
DR = AZ-DR-R13 - SD = AZ-SD11	AstraZeneca regression	3	RF	Sum pred. label	MAE	2.41345
DR = AZ-DR-R13 - SD = AZ-SD11	AstraZeneca regression	3	RF	Neural pred. label	MAE	-0.746276
DR = AZ-DR-R13 - SD = AZ-SD11	AstraZeneca regression	3	RF	Sum hybrid label	MAE	-0.0129349
DR = AZ-DR-R13 - SD = AZ-SD11	AstraZeneca regression	3	RF	Neural hybrid label	MAE	-1.36684
DR = AZ-DR-R13 - SD = AZ-SD11	AstraZeneca regression	3	SVM	Label	MAE	-0.27845
DR = AZ-DR-R13 - SD = AZ-SD11	AstraZeneca regression	3	SVM	Sum emb.	MAE	0.680456
DR = AZ-DR-R13 - SD = AZ-SD11	AstraZeneca regression	3	SVM	Neural emb.	MAE	8.15897
DR = AZ-DR-R13 - SD = AZ-SD11	AstraZeneca regression	3	SVM	Sum pred. label	MAE	1.20216
DR = AZ-DR-R13 - SD = AZ-SD11	AstraZeneca regression	3	SVM	Neural pred. label	MAE	-0.265697
DR = AZ-DR-R13 - SD = AZ-SD11	AstraZeneca regression	3	SVM	Sum hybrid label	MAE	-2.75968
DR = AZ-DR-R13 - SD = AZ-SD11	AstraZeneca regression	3	SVM	Neural hybrid label	MAE	-0.423021
DR = AZ-DR-R13 - SD = AZ-SD11	AstraZeneca regression	4	RF	Label	MAE	1.30822
DR = AZ-DR-R13 - SD = AZ-SD11	AstraZeneca regression	4	RF	Sum emb.	MAE	1.79467
DR = AZ-DR-R13 - SD = AZ-SD11	AstraZeneca regression	4	RF	Neural emb.	MAE	1.00129
DR = AZ-DR-R13 - SD = AZ-SD11	AstraZeneca regression	4	RF	Sum pred. label	MAE	0.869247
DR = AZ-DR-R13 - SD = AZ-SD11	AstraZeneca regression	4	RF	Neural pred. label	MAE	2.0928
DR = AZ-DR-R13 - SD = AZ-SD11	AstraZeneca regression	4	RF	Sum hybrid label	MAE	2.69037
DR = AZ-DR-R13 - SD = AZ-SD11	AstraZeneca regression	4	RF	Neural hybrid label	MAE	0.903058
DR = AZ-DR-R13 - SD = AZ-SD11	AstraZeneca regression	4	SVM	Label	MAE	1.89948
DR = AZ-DR-R13 - SD = AZ-SD11	AstraZeneca regression	4	SVM	Sum emb.	MAE	8.56271
DR = AZ-DR-R13 - SD = AZ-SD11	AstraZeneca regression	4	SVM	Neural emb.	MAE	3.2542
DR = AZ-DR-R13 - SD = AZ-SD11	AstraZeneca regression	4	SVM	Sum pred. label	MAE	-0.0483784
DR = AZ-DR-R13 - SD = AZ-SD11	AstraZeneca regression	4	SVM	Neural pred. label	MAE	1.90575
DR = AZ-DR-R13 - SD = AZ-SD11	AstraZeneca regression	4	SVM	Sum hybrid label	MAE	3.6631
DR = AZ-DR-R13 - SD = AZ-SD11	AstraZeneca regression	4	SVM	Neural hybrid label	MAE	1.74038
DR = AZ-DR-R14 - SD = AZ-SD12	AstraZeneca regression	0	RF	Label	MAE	1.06506
DR = AZ-DR-R14 - SD = AZ-SD12	AstraZeneca regression	0	RF	Sum emb.	MAE	1.62877
DR = AZ-DR-R14 - SD = AZ-SD12	AstraZeneca regression	0	RF	Neural emb.	MAE	-1.55976
DR = AZ-DR-R14 - SD = AZ-SD12	AstraZeneca regression	0	RF	Sum pred. label	MAE	10.1004
DR = AZ-DR-R14 - SD = AZ-SD12	AstraZeneca regression	0	RF	Neural pred. label	MAE	0.667749
DR = AZ-DR-R14 - SD = AZ-SD12	AstraZeneca regression	0	RF	Sum hybrid label	MAE	2.68361
DR = AZ-DR-R14 - SD = AZ-SD12	AstraZeneca regression	0	RF	Neural hybrid label	MAE	0.120698
DR = AZ-DR-R14 - SD = AZ-SD12	AstraZeneca regression	0	SVM	Label	MAE	-0.844976
DR = AZ-DR-R14 - SD = AZ-SD12	AstraZeneca regression	0	SVM	Sum emb.	MAE	8.28739
DR = AZ-DR-R14 - SD = AZ-SD12	AstraZeneca regression	0	SVM	Neural emb.	MAE	5.51361
DR = AZ-DR-R14 - SD = AZ-SD12	AstraZeneca regression	0	SVM	Sum pred. label	MAE	5.75775
DR = AZ-DR-R14 - SD = AZ-SD12	AstraZeneca regression	0	SVM	Neural pred. label	MAE	-0.360143
DR = AZ-DR-R14 - SD = AZ-SD12	AstraZeneca regression	0	SVM	Sum hybrid label	MAE	-3.50824
DR = AZ-DR-R14 - SD = AZ-SD12	AstraZeneca regression	0	SVM	Neural hybrid label	MAE	-0.34887
DR = AZ-DR-R14 - SD = AZ-SD12	AstraZeneca regression	1	RF	Label	MAE	-2.13222
DR = AZ-DR-R14 - SD = AZ-SD12	AstraZeneca regression	1	RF	Sum emb.	MAE	4.77148
DR = AZ-DR-R14 - SD = AZ-SD12	AstraZeneca regression	1	RF	Neural emb.	MAE	2.04269
DR = AZ-DR-R14 - SD = AZ-SD12	AstraZeneca regression	1	RF	Sum pred. label	MAE	6.52003
DR = AZ-DR-R14 - SD = AZ-SD12	AstraZeneca regression	1	RF	Neural pred. label	MAE	0.958603
DR = AZ-DR-R14 - SD = AZ-SD12	AstraZeneca regression	1	RF	Sum hybrid label	MAE	2.05104
DR = AZ-DR-R14 - SD = AZ-SD12	AstraZeneca regression	1	RF	Neural hybrid label	MAE	-0.890266
DR = AZ-DR-R14 - SD = AZ-SD12	AstraZeneca regression	1	SVM	Label	MAE	3.4406
DR = AZ-DR-R14 - SD = AZ-SD12	AstraZeneca regression	1	SVM	Sum emb.	MAE	10.8719
DR = AZ-DR-R14 - SD = AZ-SD12	AstraZeneca regression	1	SVM	Neural emb.	MAE	6.20427
DR = AZ-DR-R14 - SD = AZ-SD12	AstraZeneca regression	1	SVM	Sum pred. label	MAE	7.61334
DR = AZ-DR-R14 - SD = AZ-SD12	AstraZeneca regression	1	SVM	Neural pred. label	MAE	3.76639
DR = AZ-DR-R14 - SD = AZ-SD12	AstraZeneca regression	1	SVM	Sum hybrid label	MAE	4.18302
DR = AZ-DR-R14 - SD = AZ-SD12	AstraZeneca regression	1	SVM	Neural hybrid label	MAE	4.13014
DR = AZ-DR-R14 - SD = AZ-SD12	AstraZeneca regression	2	RF	Label	MAE	1.87195
DR = AZ-DR-R14 - SD = AZ-SD12	AstraZeneca regression	2	RF	Sum emb.	MAE	3.33989
DR = AZ-DR-R14 - SD = AZ-SD12	AstraZeneca regression	2	RF	Neural emb.	MAE	4.39304
DR = AZ-DR-R14 - SD = AZ-SD12	AstraZeneca regression	2	RF	Sum pred. label	MAE	7.2512
DR = AZ-DR-R14 - SD = AZ-SD12	AstraZeneca regression	2	RF	Neural pred. label	MAE	3.49039
DR = AZ-DR-R14 - SD = AZ-SD12	AstraZeneca regression	2	RF	Sum hybrid label	MAE	-0.684488
DR = AZ-DR-R14 - SD = AZ-SD12	AstraZeneca regression	2	RF	Neural hybrid label	MAE	1.53549
DR = AZ-DR-R14 - SD = AZ-SD12	AstraZeneca regression	2	SVM	Label	MAE	1.2534
DR = AZ-DR-R14 - SD = AZ-SD12	AstraZeneca regression	2	SVM	Sum emb.	MAE	-1.11798
DR = AZ-DR-R14 - SD = AZ-SD12	AstraZeneca regression	2	SVM	Neural emb.	MAE	3.33951
DR = AZ-DR-R14 - SD = AZ-SD12	AstraZeneca regression	2	SVM	Sum pred. label	MAE	1.79791
DR = AZ-DR-R14 - SD = AZ-SD12	AstraZeneca regression	2	SVM	Neural pred. label	MAE	1.01048
DR = AZ-DR-R14 - SD = AZ-SD12	AstraZeneca regression	2	SVM	Sum hybrid label	MAE	-7.10961
DR = AZ-DR-R14 - SD = AZ-SD12	AstraZeneca regression	2	SVM	Neural hybrid label	MAE	1.32732
DR = AZ-DR-R14 - SD = AZ-SD12	AstraZeneca regression	3	RF	Label	MAE	1.96269
DR = AZ-DR-R14 - SD = AZ-SD12	AstraZeneca regression	3	RF	Sum emb.	MAE	3.29274
DR = AZ-DR-R14 - SD = AZ-SD12	AstraZeneca regression	3	RF	Neural emb.	MAE	0.0302662
DR = AZ-DR-R14 - SD = AZ-SD12	AstraZeneca regression	3	RF	Sum pred. label	MAE	3.79796
DR = AZ-DR-R14 - SD = AZ-SD12	AstraZeneca regression	3	RF	Neural pred. label	MAE	2.09171
DR = AZ-DR-R14 - SD = AZ-SD12	AstraZeneca regression	3	RF	Sum hybrid label	MAE	1.81292
DR = AZ-DR-R14 - SD = AZ-SD12	AstraZeneca regression	3	RF	Neural hybrid label	MAE	1.14273
DR = AZ-DR-R14 - SD = AZ-SD12	AstraZeneca regression	3	SVM	Label	MAE	-1.01397
DR = AZ-DR-R14 - SD = AZ-SD12	AstraZeneca regression	3	SVM	Sum emb.	MAE	6.93506
DR = AZ-DR-R14 - SD = AZ-SD12	AstraZeneca regression	3	SVM	Neural emb.	MAE	-0.221443
DR = AZ-DR-R14 - SD = AZ-SD12	AstraZeneca regression	3	SVM	Sum pred. label	MAE	-0.406221
DR = AZ-DR-R14 - SD = AZ-SD12	AstraZeneca regression	3	SVM	Neural pred. label	MAE	3.80392
DR = AZ-DR-R14 - SD = AZ-SD12	AstraZeneca regression	3	SVM	Sum hybrid label	MAE	-8.09139
DR = AZ-DR-R14 - SD = AZ-SD12	AstraZeneca regression	3	SVM	Neural hybrid label	MAE	-0.691927
DR = AZ-DR-R14 - SD = AZ-SD12	AstraZeneca regression	4	RF	Label	MAE	-1.81882
DR = AZ-DR-R14 - SD = AZ-SD12	AstraZeneca regression	4	RF	Sum emb.	MAE	1.0872
DR = AZ-DR-R14 - SD = AZ-SD12	AstraZeneca regression	4	RF	Neural emb.	MAE	-3.9498
DR = AZ-DR-R14 - SD = AZ-SD12	AstraZeneca regression	4	RF	Sum pred. label	MAE	5.0911
DR = AZ-DR-R14 - SD = AZ-SD12	AstraZeneca regression	4	RF	Neural pred. label	MAE	2.0797
DR = AZ-DR-R14 - SD = AZ-SD12	AstraZeneca regression	4	RF	Sum hybrid label	MAE	-0.098774
DR = AZ-DR-R14 - SD = AZ-SD12	AstraZeneca regression	4	RF	Neural hybrid label	MAE	0.339225
DR = AZ-DR-R14 - SD = AZ-SD12	AstraZeneca regression	4	SVM	Label	MAE	-2.51734
DR = AZ-DR-R14 - SD = AZ-SD12	AstraZeneca regression	4	SVM	Sum emb.	MAE	-0.964178
DR = AZ-DR-R14 - SD = AZ-SD12	AstraZeneca regression	4	SVM	Neural emb.	MAE	7.3025
DR = AZ-DR-R14 - SD = AZ-SD12	AstraZeneca regression	4	SVM	Sum pred. label	MAE	2.67729
DR = AZ-DR-R14 - SD = AZ-SD12	AstraZeneca regression	4	SVM	Neural pred. label	MAE	-1.95837
DR = AZ-DR-R14 - SD = AZ-SD12	AstraZeneca regression	4	SVM	Sum hybrid label	MAE	-1.10549
DR = AZ-DR-R14 - SD = AZ-SD12	AstraZeneca regression	4	SVM	Neural hybrid label	MAE	-2.03658
DR = AZ-DR-R12 - SD = AZ-SD11	AstraZeneca regression	0	RF	Label	MAE	1.769
DR = AZ-DR-R12 - SD = AZ-SD11	AstraZeneca regression	0	RF	Sum emb.	MAE	-1.37908
DR = AZ-DR-R12 - SD = AZ-SD11	AstraZeneca regression	0	RF	Neural emb.	MAE	7.20004
DR = AZ-DR-R12 - SD = AZ-SD11	AstraZeneca regression	0	RF	Sum pred. label	MAE	0.155986
DR = AZ-DR-R12 - SD = AZ-SD11	AstraZeneca regression	0	RF	Neural pred. label	MAE	3.3495
DR = AZ-DR-R12 - SD = AZ-SD11	AstraZeneca regression	0	RF	Sum hybrid label	MAE	-20.1263
DR = AZ-DR-R12 - SD = AZ-SD11	AstraZeneca regression	0	RF	Neural hybrid label	MAE	2.70845
DR = AZ-DR-R12 - SD = AZ-SD11	AstraZeneca regression	0	SVM	Label	MAE	6.3528
DR = AZ-DR-R12 - SD = AZ-SD11	AstraZeneca regression	0	SVM	Sum emb.	MAE	1.30847
DR = AZ-DR-R12 - SD = AZ-SD11	AstraZeneca regression	0	SVM	Neural emb.	MAE	13.1601
DR = AZ-DR-R12 - SD = AZ-SD11	AstraZeneca regression	0	SVM	Sum pred. label	MAE	4.63872
DR = AZ-DR-R12 - SD = AZ-SD11	AstraZeneca regression	0	SVM	Neural pred. label	MAE	6.32258
DR = AZ-DR-R12 - SD = AZ-SD11	AstraZeneca regression	0	SVM	Sum hybrid label	MAE	-18.728
DR = AZ-DR-R12 - SD = AZ-SD11	AstraZeneca regression	0	SVM	Neural hybrid label	MAE	6.92021
DR = AZ-DR-R12 - SD = AZ-SD11	AstraZeneca regression	1	RF	Label	MAE	1.29352
DR = AZ-DR-R12 - SD = AZ-SD11	AstraZeneca regression	1	RF	Sum emb.	MAE	-2.52456
DR = AZ-DR-R12 - SD = AZ-SD11	AstraZeneca regression	1	RF	Neural emb.	MAE	2.49853
DR = AZ-DR-R12 - SD = AZ-SD11	AstraZeneca regression	1	RF	Sum pred. label	MAE	1.24489
DR = AZ-DR-R12 - SD = AZ-SD11	AstraZeneca regression	1	RF	Neural pred. label	MAE	1.03117
DR = AZ-DR-R12 - SD = AZ-SD11	AstraZeneca regression	1	RF	Sum hybrid label	MAE	-18.5952
DR = AZ-DR-R12 - SD = AZ-SD11	AstraZeneca regression	1	RF	Neural hybrid label	MAE	0.842974
DR = AZ-DR-R12 - SD = AZ-SD11	AstraZeneca regression	1	SVM	Label	MAE	2.71932
DR = AZ-DR-R12 - SD = AZ-SD11	AstraZeneca regression	1	SVM	Sum emb.	MAE	-2.93346
DR = AZ-DR-R12 - SD = AZ-SD11	AstraZeneca regression	1	SVM	Neural emb.	MAE	4.48203
DR = AZ-DR-R12 - SD = AZ-SD11	AstraZeneca regression	1	SVM	Sum pred. label	MAE	0.536898
DR = AZ-DR-R12 - SD = AZ-SD11	AstraZeneca regression	1	SVM	Neural pred. label	MAE	2.63627
DR = AZ-DR-R12 - SD = AZ-SD11	AstraZeneca regression	1	SVM	Sum hybrid label	MAE	-20.3965
DR = AZ-DR-R12 - SD = AZ-SD11	AstraZeneca regression	1	SVM	Neural hybrid label	MAE	2.65902
DR = AZ-DR-R12 - SD = AZ-SD11	AstraZeneca regression	2	RF	Label	MAE	6.83803
DR = AZ-DR-R12 - SD = AZ-SD11	AstraZeneca regression	2	RF	Sum emb.	MAE	1.5558
DR = AZ-DR-R12 - SD = AZ-SD11	AstraZeneca regression	2	RF	Neural emb.	MAE	8.27711
DR = AZ-DR-R12 - SD = AZ-SD11	AstraZeneca regression	2	RF	Sum pred. label	MAE	2.26232
DR = AZ-DR-R12 - SD = AZ-SD11	AstraZeneca regression	2	RF	Neural pred. label	MAE	5.71746
DR = AZ-DR-R12 - SD = AZ-SD11	AstraZeneca regression	2	RF	Sum hybrid label	MAE	-17.0111
DR = AZ-DR-R12 - SD = AZ-SD11	AstraZeneca regression	2	RF	Neural hybrid label	MAE	7.00272
DR = AZ-DR-R12 - SD = AZ-SD11	AstraZeneca regression	2	SVM	Label	MAE	5.61872
DR = AZ-DR-R12 - SD = AZ-SD11	AstraZeneca regression	2	SVM	Sum emb.	MAE	-0.526483
DR = AZ-DR-R12 - SD = AZ-SD11	AstraZeneca regression	2	SVM	Neural emb.	MAE	6.09688
DR = AZ-DR-R12 - SD = AZ-SD11	AstraZeneca regression	2	SVM	Sum pred. label	MAE	3.64893
DR = AZ-DR-R12 - SD = AZ-SD11	AstraZeneca regression	2	SVM	Neural pred. label	MAE	6.05919
DR = AZ-DR-R12 - SD = AZ-SD11	AstraZeneca regression	2	SVM	Sum hybrid label	MAE	-17.5833
DR = AZ-DR-R12 - SD = AZ-SD11	AstraZeneca regression	2	SVM	Neural hybrid label	MAE	6.3593
DR = AZ-DR-R12 - SD = AZ-SD11	AstraZeneca regression	3	RF	Label	MAE	6.57707
DR = AZ-DR-R12 - SD = AZ-SD11	AstraZeneca regression	3	RF	Sum emb.	MAE	1.19995
DR = AZ-DR-R12 - SD = AZ-SD11	AstraZeneca regression	3	RF	Neural emb.	MAE	10.5508
DR = AZ-DR-R12 - SD = AZ-SD11	AstraZeneca regression	3	RF	Sum pred. label	MAE	2.69029
DR = AZ-DR-R12 - SD = AZ-SD11	AstraZeneca regression	3	RF	Neural pred. label	MAE	6.6189
DR = AZ-DR-R12 - SD = AZ-SD11	AstraZeneca regression	3	RF	Sum hybrid label	MAE	-23.181
DR = AZ-DR-R12 - SD = AZ-SD11	AstraZeneca regression	3	RF	Neural hybrid label	MAE	6.00997
DR = AZ-DR-R12 - SD = AZ-SD11	AstraZeneca regression	3	SVM	Label	MAE	6.15916
DR = AZ-DR-R12 - SD = AZ-SD11	AstraZeneca regression	3	SVM	Sum emb.	MAE	2.01919
DR = AZ-DR-R12 - SD = AZ-SD11	AstraZeneca regression	3	SVM	Neural emb.	MAE	9.73624
DR = AZ-DR-R12 - SD = AZ-SD11	AstraZeneca regression	3	SVM	Sum pred. label	MAE	2.19967
DR = AZ-DR-R12 - SD = AZ-SD11	AstraZeneca regression	3	SVM	Neural pred. label	MAE	6.19482
DR = AZ-DR-R12 - SD = AZ-SD11	AstraZeneca regression	3	SVM	Sum hybrid label	MAE	-25.2043
DR = AZ-DR-R12 - SD = AZ-SD11	AstraZeneca regression	3	SVM	Neural hybrid label	MAE	6.50302
DR = AZ-DR-R12 - SD = AZ-SD11	AstraZeneca regression	4	RF	Label	MAE	3.77591
DR = AZ-DR-R12 - SD = AZ-SD11	AstraZeneca regression	4	RF	Sum emb.	MAE	1.10438
DR = AZ-DR-R12 - SD = AZ-SD11	AstraZeneca regression	4	RF	Neural emb.	MAE	7.84599
DR = AZ-DR-R12 - SD = AZ-SD11	AstraZeneca regression	4	RF	Sum pred. label	MAE	1.58492
DR = AZ-DR-R12 - SD = AZ-SD11	AstraZeneca regression	4	RF	Neural pred. label	MAE	2.677
DR = AZ-DR-R12 - SD = AZ-SD11	AstraZeneca regression	4	RF	Sum hybrid label	MAE	-21.392
DR = AZ-DR-R12 - SD = AZ-SD11	AstraZeneca regression	4	RF	Neural hybrid label	MAE	3.70943
DR = AZ-DR-R12 - SD = AZ-SD11	AstraZeneca regression	4	SVM	Label	MAE	3.96005
DR = AZ-DR-R12 - SD = AZ-SD11	AstraZeneca regression	4	SVM	Sum emb.	MAE	1.69739
DR = AZ-DR-R12 - SD = AZ-SD11	AstraZeneca regression	4	SVM	Neural emb.	MAE	6.22272
DR = AZ-DR-R12 - SD = AZ-SD11	AstraZeneca regression	4	SVM	Sum pred. label	MAE	0.0994256
DR = AZ-DR-R12 - SD = AZ-SD11	AstraZeneca regression	4	SVM	Neural pred. label	MAE	2.48597
DR = AZ-DR-R12 - SD = AZ-SD11	AstraZeneca regression	4	SVM	Sum hybrid label	MAE	-26.4531
DR = AZ-DR-R12 - SD = AZ-SD11	AstraZeneca regression	4	SVM	Neural hybrid label	MAE	2.93535
DR = AZ-DR-R4 R1 - SD = AZ-SD4	AstraZeneca regression	0	RF	Label	MAE	41.4549
DR = AZ-DR-R4 R1 - SD = AZ-SD4	AstraZeneca regression	0	RF	Sum emb.	MAE	-0.0606879
DR = AZ-DR-R4 R1 - SD = AZ-SD4	AstraZeneca regression	0	RF	Neural emb.	MAE	28.672
DR = AZ-DR-R4 R1 - SD = AZ-SD4	AstraZeneca regression	0	RF	Sum pred. label	MAE	14.5805
DR = AZ-DR-R4 R1 - SD = AZ-SD4	AstraZeneca regression	0	RF	Neural pred. label	MAE	45.1881
DR = AZ-DR-R4 R1 - SD = AZ-SD4	AstraZeneca regression	0	RF	Sum hybrid label	MAE	9.46859
DR = AZ-DR-R4 R1 - SD = AZ-SD4	AstraZeneca regression	0	RF	Neural hybrid label	MAE	41.0006
DR = AZ-DR-R4 R1 - SD = AZ-SD4	AstraZeneca regression	0	SVM	Label	MAE	36.4569
DR = AZ-DR-R4 R1 - SD = AZ-SD4	AstraZeneca regression	0	SVM	Sum emb.	MAE	2.22117
DR = AZ-DR-R4 R1 - SD = AZ-SD4	AstraZeneca regression	0	SVM	Neural emb.	MAE	28.9216
DR = AZ-DR-R4 R1 - SD = AZ-SD4	AstraZeneca regression	0	SVM	Sum pred. label	MAE	0.0401557
DR = AZ-DR-R4 R1 - SD = AZ-SD4	AstraZeneca regression	0	SVM	Neural pred. label	MAE	28.9234
DR = AZ-DR-R4 R1 - SD = AZ-SD4	AstraZeneca regression	0	SVM	Sum hybrid label	MAE	12.0664
DR = AZ-DR-R4 R1 - SD = AZ-SD4	AstraZeneca regression	0	SVM	Neural hybrid label	MAE	35.3001
DR = AZ-DR-R4 R1 - SD = AZ-SD4	AstraZeneca regression	1	RF	Label	MAE	45.6237
DR = AZ-DR-R4 R1 - SD = AZ-SD4	AstraZeneca regression	1	RF	Sum emb.	MAE	1.43931
DR = AZ-DR-R4 R1 - SD = AZ-SD4	AstraZeneca regression	1	RF	Neural emb.	MAE	29.8865
DR = AZ-DR-R4 R1 - SD = AZ-SD4	AstraZeneca regression	1	RF	Sum pred. label	MAE	12.8476
DR = AZ-DR-R4 R1 - SD = AZ-SD4	AstraZeneca regression	1	RF	Neural pred. label	MAE	46.8929
DR = AZ-DR-R4 R1 - SD = AZ-SD4	AstraZeneca regression	1	RF	Sum hybrid label	MAE	20.3064
DR = AZ-DR-R4 R1 - SD = AZ-SD4	AstraZeneca regression	1	RF	Neural hybrid label	MAE	48.0471
DR = AZ-DR-R4 R1 - SD = AZ-SD4	AstraZeneca regression	1	SVM	Label	MAE	37.2438
DR = AZ-DR-R4 R1 - SD = AZ-SD4	AstraZeneca regression	1	SVM	Sum emb.	MAE	14.3119
DR = AZ-DR-R4 R1 - SD = AZ-SD4	AstraZeneca regression	1	SVM	Neural emb.	MAE	38.719
DR = AZ-DR-R4 R1 - SD = AZ-SD4	AstraZeneca regression	1	SVM	Sum pred. label	MAE	24.9389
DR = AZ-DR-R4 R1 - SD = AZ-SD4	AstraZeneca regression	1	SVM	Neural pred. label	MAE	36.8995
DR = AZ-DR-R4 R1 - SD = AZ-SD4	AstraZeneca regression	1	SVM	Sum hybrid label	MAE	14.8954
DR = AZ-DR-R4 R1 - SD = AZ-SD4	AstraZeneca regression	1	SVM	Neural hybrid label	MAE	37.3839
DR = AZ-DR-R4 R1 - SD = AZ-SD4	AstraZeneca regression	2	RF	Label	MAE	31.5799
DR = AZ-DR-R4 R1 - SD = AZ-SD4	AstraZeneca regression	2	RF	Sum emb.	MAE	-3.20467
DR = AZ-DR-R4 R1 - SD = AZ-SD4	AstraZeneca regression	2	RF	Neural emb.	MAE	18.5597
DR = AZ-DR-R4 R1 - SD = AZ-SD4	AstraZeneca regression	2	RF	Sum pred. label	MAE	14.8087
DR = AZ-DR-R4 R1 - SD = AZ-SD4	AstraZeneca regression	2	RF	Neural pred. label	MAE	33.9824
DR = AZ-DR-R4 R1 - SD = AZ-SD4	AstraZeneca regression	2	RF	Sum hybrid label	MAE	19.0674
DR = AZ-DR-R4 R1 - SD = AZ-SD4	AstraZeneca regression	2	RF	Neural hybrid label	MAE	33.1739
DR = AZ-DR-R4 R1 - SD = AZ-SD4	AstraZeneca regression	2	SVM	Label	MAE	23.3453
DR = AZ-DR-R4 R1 - SD = AZ-SD4	AstraZeneca regression	2	SVM	Sum emb.	MAE	16.0346
DR = AZ-DR-R4 R1 - SD = AZ-SD4	AstraZeneca regression	2	SVM	Neural emb.	MAE	26.2158
DR = AZ-DR-R4 R1 - SD = AZ-SD4	AstraZeneca regression	2	SVM	Sum pred. label	MAE	1.79723
DR = AZ-DR-R4 R1 - SD = AZ-SD4	AstraZeneca regression	2	SVM	Neural pred. label	MAE	22.9648
DR = AZ-DR-R4 R1 - SD = AZ-SD4	AstraZeneca regression	2	SVM	Sum hybrid label	MAE	6.03839
DR = AZ-DR-R4 R1 - SD = AZ-SD4	AstraZeneca regression	2	SVM	Neural hybrid label	MAE	22.0752
DR = AZ-DR-R4 R1 - SD = AZ-SD4	AstraZeneca regression	3	RF	Label	MAE	45.2999
DR = AZ-DR-R4 R1 - SD = AZ-SD4	AstraZeneca regression	3	RF	Sum emb.	MAE	-3.29623
DR = AZ-DR-R4 R1 - SD = AZ-SD4	AstraZeneca regression	3	RF	Neural emb.	MAE	22.6051
DR = AZ-DR-R4 R1 - SD = AZ-SD4	AstraZeneca regression	3	RF	Sum pred. label	MAE	3.30267
DR = AZ-DR-R4 R1 - SD = AZ-SD4	AstraZeneca regression	3	RF	Neural pred. label	MAE	44.3333
DR = AZ-DR-R4 R1 - SD = AZ-SD4	AstraZeneca regression	3	RF	Sum hybrid label	MAE	4.91494
DR = AZ-DR-R4 R1 - SD = AZ-SD4	AstraZeneca regression	3	RF	Neural hybrid label	MAE	44.0374
DR = AZ-DR-R4 R1 - SD = AZ-SD4	AstraZeneca regression	3	SVM	Label	MAE	30.6154
DR = AZ-DR-R4 R1 - SD = AZ-SD4	AstraZeneca regression	3	SVM	Sum emb.	MAE	6.25653
DR = AZ-DR-R4 R1 - SD = AZ-SD4	AstraZeneca regression	3	SVM	Neural emb.	MAE	26.9691
DR = AZ-DR-R4 R1 - SD = AZ-SD4	AstraZeneca regression	3	SVM	Sum pred. label	MAE	5.88768
DR = AZ-DR-R4 R1 - SD = AZ-SD4	AstraZeneca regression	3	SVM	Neural pred. label	MAE	30.3708
DR = AZ-DR-R4 R1 - SD = AZ-SD4	AstraZeneca regression	3	SVM	Sum hybrid label	MAE	-1.23041
DR = AZ-DR-R4 R1 - SD = AZ-SD4	AstraZeneca regression	3	SVM	Neural hybrid label	MAE	30.5085
DR = AZ-DR-R4 R1 - SD = AZ-SD4	AstraZeneca regression	4	RF	Label	MAE	41.2049
DR = AZ-DR-R4 R1 - SD = AZ-SD4	AstraZeneca regression	4	RF	Sum emb.	MAE	-6.50614
DR = AZ-DR-R4 R1 - SD = AZ-SD4	AstraZeneca regression	4	RF	Neural emb.	MAE	27.5813
DR = AZ-DR-R4 R1 - SD = AZ-SD4	AstraZeneca regression	4	RF	Sum pred. label	MAE	10.3254
DR = AZ-DR-R4 R1 - SD = AZ-SD4	AstraZeneca regression	4	RF	Neural pred. label	MAE	45.1827
DR = AZ-DR-R4 R1 - SD = AZ-SD4	AstraZeneca regression	4	RF	Sum hybrid label	MAE	1.17876
DR = AZ-DR-R4 R1 - SD = AZ-SD4	AstraZeneca regression	4	RF	Neural hybrid label	MAE	41.8672
DR = AZ-DR-R4 R1 - SD = AZ-SD4	AstraZeneca regression	4	SVM	Label	MAE	31.4698
DR = AZ-DR-R4 R1 - SD = AZ-SD4	AstraZeneca regression	4	SVM	Sum emb.	MAE	16.831
DR = AZ-DR-R4 R1 - SD = AZ-SD4	AstraZeneca regression	4	SVM	Neural emb.	MAE	45.5837
DR = AZ-DR-R4 R1 - SD = AZ-SD4	AstraZeneca regression	4	SVM	Sum pred. label	MAE	6.11977
DR = AZ-DR-R4 R1 - SD = AZ-SD4	AstraZeneca regression	4	SVM	Neural pred. label	MAE	28.0595
DR = AZ-DR-R4 R1 - SD = AZ-SD4	AstraZeneca regression	4	SVM	Sum hybrid label	MAE	17.9085
DR = AZ-DR-R4 R1 - SD = AZ-SD4	AstraZeneca regression	4	SVM	Neural hybrid label	MAE	41.2403
DR = AZ-DR-R11 - SD = AZ-SD10	AstraZeneca regression	0	RF	Label	MAE	17.2826
DR = AZ-DR-R11 - SD = AZ-SD10	AstraZeneca regression	0	RF	Sum emb.	MAE	-3.16244
DR = AZ-DR-R11 - SD = AZ-SD10	AstraZeneca regression	0	RF	Neural emb.	MAE	19.8193
DR = AZ-DR-R11 - SD = AZ-SD10	AstraZeneca regression	0	RF	Sum pred. label	MAE	7.83511
DR = AZ-DR-R11 - SD = AZ-SD10	AstraZeneca regression	0	RF	Neural pred. label	MAE	16.8317
DR = AZ-DR-R11 - SD = AZ-SD10	AstraZeneca regression	0	RF	Sum hybrid label	MAE	16.0901
DR = AZ-DR-R11 - SD = AZ-SD10	AstraZeneca regression	0	RF	Neural hybrid label	MAE	15.526
DR = AZ-DR-R11 - SD = AZ-SD10	AstraZeneca regression	0	SVM	Label	MAE	23.565
DR = AZ-DR-R11 - SD = AZ-SD10	AstraZeneca regression	0	SVM	Sum emb.	MAE	19.1478
DR = AZ-DR-R11 - SD = AZ-SD10	AstraZeneca regression	0	SVM	Neural emb.	MAE	30.3303
DR = AZ-DR-R11 - SD = AZ-SD10	AstraZeneca regression	0	SVM	Sum pred. label	MAE	11.6468
DR = AZ-DR-R11 - SD = AZ-SD10	AstraZeneca regression	0	SVM	Neural pred. label	MAE	23.8191
DR = AZ-DR-R11 - SD = AZ-SD10	AstraZeneca regression	0	SVM	Sum hybrid label	MAE	5.91711
DR = AZ-DR-R11 - SD = AZ-SD10	AstraZeneca regression	0	SVM	Neural hybrid label	MAE	23.4295
DR = AZ-DR-R11 - SD = AZ-SD10	AstraZeneca regression	1	RF	Label	MAE	15.2213
DR = AZ-DR-R11 - SD = AZ-SD10	AstraZeneca regression	1	RF	Sum emb.	MAE	0.91261
DR = AZ-DR-R11 - SD = AZ-SD10	AstraZeneca regression	1	RF	Neural emb.	MAE	18.0472
DR = AZ-DR-R11 - SD = AZ-SD10	AstraZeneca regression	1	RF	Sum pred. label	MAE	4.22447
DR = AZ-DR-R11 - SD = AZ-SD10	AstraZeneca regression	1	RF	Neural pred. label	MAE	15.0592
DR = AZ-DR-R11 - SD = AZ-SD10	AstraZeneca regression	1	RF	Sum hybrid label	MAE	15.7154
DR = AZ-DR-R11 - SD = AZ-SD10	AstraZeneca regression	1	RF	Neural hybrid label	MAE	15.3043
DR = AZ-DR-R11 - SD = AZ-SD10	AstraZeneca regression	1	SVM	Label	MAE	18.3847
DR = AZ-DR-R11 - SD = AZ-SD10	AstraZeneca regression	1	SVM	Sum emb.	MAE	5.53576
DR = AZ-DR-R11 - SD = AZ-SD10	AstraZeneca regression	1	SVM	Neural emb.	MAE	24.7398
DR = AZ-DR-R11 - SD = AZ-SD10	AstraZeneca regression	1	SVM	Sum pred. label	MAE	-2.19877
DR = AZ-DR-R11 - SD = AZ-SD10	AstraZeneca regression	1	SVM	Neural pred. label	MAE	18.2299
DR = AZ-DR-R11 - SD = AZ-SD10	AstraZeneca regression	1	SVM	Sum hybrid label	MAE	0.414279
DR = AZ-DR-R11 - SD = AZ-SD10	AstraZeneca regression	1	SVM	Neural hybrid label	MAE	18.0115
DR = AZ-DR-R11 - SD = AZ-SD10	AstraZeneca regression	2	RF	Label	MAE	24.0284
DR = AZ-DR-R11 - SD = AZ-SD10	AstraZeneca regression	2	RF	Sum emb.	MAE	0.557496
DR = AZ-DR-R11 - SD = AZ-SD10	AstraZeneca regression	2	RF	Neural emb.	MAE	20.8507
DR = AZ-DR-R11 - SD = AZ-SD10	AstraZeneca regression	2	RF	Sum pred. label	MAE	9.95965
DR = AZ-DR-R11 - SD = AZ-SD10	AstraZeneca regression	2	RF	Neural pred. label	MAE	23.3234
DR = AZ-DR-R11 - SD = AZ-SD10	AstraZeneca regression	2	RF	Sum hybrid label	MAE	11.4527
DR = AZ-DR-R11 - SD = AZ-SD10	AstraZeneca regression	2	RF	Neural hybrid label	MAE	24.1769
DR = AZ-DR-R11 - SD = AZ-SD10	AstraZeneca regression	2	SVM	Label	MAE	14.606
DR = AZ-DR-R11 - SD = AZ-SD10	AstraZeneca regression	2	SVM	Sum emb.	MAE	3.56824
DR = AZ-DR-R11 - SD = AZ-SD10	AstraZeneca regression	2	SVM	Neural emb.	MAE	26.5834
DR = AZ-DR-R11 - SD = AZ-SD10	AstraZeneca regression	2	SVM	Sum pred. label	MAE	5.40305
DR = AZ-DR-R11 - SD = AZ-SD10	AstraZeneca regression	2	SVM	Neural pred. label	MAE	14.0185
DR = AZ-DR-R11 - SD = AZ-SD10	AstraZeneca regression	2	SVM	Sum hybrid label	MAE	-2.52491
DR = AZ-DR-R11 - SD = AZ-SD10	AstraZeneca regression	2	SVM	Neural hybrid label	MAE	14.2483
DR = AZ-DR-R11 - SD = AZ-SD10	AstraZeneca regression	3	RF	Label	MAE	23.4375
DR = AZ-DR-R11 - SD = AZ-SD10	AstraZeneca regression	3	RF	Sum emb.	MAE	2.04002
DR = AZ-DR-R11 - SD = AZ-SD10	AstraZeneca regression	3	RF	Neural emb.	MAE	25.5338
DR = AZ-DR-R11 - SD = AZ-SD10	AstraZeneca regression	3	RF	Sum pred. label	MAE	9.58054
DR = AZ-DR-R11 - SD = AZ-SD10	AstraZeneca regression	3	RF	Neural pred. label	MAE	22.0482
DR = AZ-DR-R11 - SD = AZ-SD10	AstraZeneca regression	3	RF	Sum hybrid label	MAE	17.5834
DR = AZ-DR-R11 - SD = AZ-SD10	AstraZeneca regression	3	RF	Neural hybrid label	MAE	23.2238
DR = AZ-DR-R11 - SD = AZ-SD10	AstraZeneca regression	3	SVM	Label	MAE	16.9926
DR = AZ-DR-R11 - SD = AZ-SD10	AstraZeneca regression	3	SVM	Sum emb.	MAE	3.08822
DR = AZ-DR-R11 - SD = AZ-SD10	AstraZeneca regression	3	SVM	Neural emb.	MAE	21.3772
DR = AZ-DR-R11 - SD = AZ-SD10	AstraZeneca regression	3	SVM	Sum pred. label	MAE	-3.77253
DR = AZ-DR-R11 - SD = AZ-SD10	AstraZeneca regression	3	SVM	Neural pred. label	MAE	17.0702
DR = AZ-DR-R11 - SD = AZ-SD10	AstraZeneca regression	3	SVM	Sum hybrid label	MAE	0.127035
DR = AZ-DR-R11 - SD = AZ-SD10	AstraZeneca regression	3	SVM	Neural hybrid label	MAE	16.7496
DR = AZ-DR-R11 - SD = AZ-SD10	AstraZeneca regression	4	RF	Label	MAE	22.5172
DR = AZ-DR-R11 - SD = AZ-SD10	AstraZeneca regression	4	RF	Sum emb.	MAE	0.558142
DR = AZ-DR-R11 - SD = AZ-SD10	AstraZeneca regression	4	RF	Neural emb.	MAE	18.4798
DR = AZ-DR-R11 - SD = AZ-SD10	AstraZeneca regression	4	RF	Sum pred. label	MAE	11.7548
DR = AZ-DR-R11 - SD = AZ-SD10	AstraZeneca regression	4	RF	Neural pred. label	MAE	21.6045
DR = AZ-DR-R11 - SD = AZ-SD10	AstraZeneca regression	4	RF	Sum hybrid label	MAE	17.6841
DR = AZ-DR-R11 - SD = AZ-SD10	AstraZeneca regression	4	RF	Neural hybrid label	MAE	22.169
DR = AZ-DR-R11 - SD = AZ-SD10	AstraZeneca regression	4	SVM	Label	MAE	10.0137
DR = AZ-DR-R11 - SD = AZ-SD10	AstraZeneca regression	4	SVM	Sum emb.	MAE	3.59915
DR = AZ-DR-R11 - SD = AZ-SD10	AstraZeneca regression	4	SVM	Neural emb.	MAE	21.9199
DR = AZ-DR-R11 - SD = AZ-SD10	AstraZeneca regression	4	SVM	Sum pred. label	MAE	1.28373
DR = AZ-DR-R11 - SD = AZ-SD10	AstraZeneca regression	4	SVM	Neural pred. label	MAE	10.2244
DR = AZ-DR-R11 - SD = AZ-SD10	AstraZeneca regression	4	SVM	Sum hybrid label	MAE	3.52048
DR = AZ-DR-R11 - SD = AZ-SD10	AstraZeneca regression	4	SVM	Neural hybrid label	MAE	8.3737
DR = AZ-DR-R10 - SD = AZ-SD9	AstraZeneca regression	0	RF	Label	MAE	1.52137
DR = AZ-DR-R10 - SD = AZ-SD9	AstraZeneca regression	0	RF	Sum emb.	MAE	-1.11389
DR = AZ-DR-R10 - SD = AZ-SD9	AstraZeneca regression	0	RF	Neural emb.	MAE	8.96659
DR = AZ-DR-R10 - SD = AZ-SD9	AstraZeneca regression	0	RF	Sum pred. label	MAE	11.1632
DR = AZ-DR-R10 - SD = AZ-SD9	AstraZeneca regression	0	RF	Neural pred. label	MAE	4.87225
DR = AZ-DR-R10 - SD = AZ-SD9	AstraZeneca regression	0	RF	Sum hybrid label	MAE	6.19358
DR = AZ-DR-R10 - SD = AZ-SD9	AstraZeneca regression	0	RF	Neural hybrid label	MAE	4.40067
DR = AZ-DR-R10 - SD = AZ-SD9	AstraZeneca regression	0	SVM	Label	MAE	5.69536
DR = AZ-DR-R10 - SD = AZ-SD9	AstraZeneca regression	0	SVM	Sum emb.	MAE	-9.98226
DR = AZ-DR-R10 - SD = AZ-SD9	AstraZeneca regression	0	SVM	Neural emb.	MAE	2.93613
DR = AZ-DR-R10 - SD = AZ-SD9	AstraZeneca regression	0	SVM	Sum pred. label	MAE	10.8202
DR = AZ-DR-R10 - SD = AZ-SD9	AstraZeneca regression	0	SVM	Neural pred. label	MAE	2.67821
DR = AZ-DR-R10 - SD = AZ-SD9	AstraZeneca regression	0	SVM	Sum hybrid label	MAE	4.84593
DR = AZ-DR-R10 - SD = AZ-SD9	AstraZeneca regression	0	SVM	Neural hybrid label	MAE	5.68345
DR = AZ-DR-R10 - SD = AZ-SD9	AstraZeneca regression	1	RF	Label	MAE	8.40173
DR = AZ-DR-R10 - SD = AZ-SD9	AstraZeneca regression	1	RF	Sum emb.	MAE	4.38025
DR = AZ-DR-R10 - SD = AZ-SD9	AstraZeneca regression	1	RF	Neural emb.	MAE	13.8939
DR = AZ-DR-R10 - SD = AZ-SD9	AstraZeneca regression	1	RF	Sum pred. label	MAE	3.2916
DR = AZ-DR-R10 - SD = AZ-SD9	AstraZeneca regression	1	RF	Neural pred. label	MAE	2.01168
DR = AZ-DR-R10 - SD = AZ-SD9	AstraZeneca regression	1	RF	Sum hybrid label	MAE	3.97994
DR = AZ-DR-R10 - SD = AZ-SD9	AstraZeneca regression	1	RF	Neural hybrid label	MAE	8.30041
DR = AZ-DR-R10 - SD = AZ-SD9	AstraZeneca regression	1	SVM	Label	MAE	9.47331
DR = AZ-DR-R10 - SD = AZ-SD9	AstraZeneca regression	1	SVM	Sum emb.	MAE	0.398134
DR = AZ-DR-R10 - SD = AZ-SD9	AstraZeneca regression	1	SVM	Neural emb.	MAE	10.858
DR = AZ-DR-R10 - SD = AZ-SD9	AstraZeneca regression	1	SVM	Sum pred. label	MAE	0.318493
DR = AZ-DR-R10 - SD = AZ-SD9	AstraZeneca regression	1	SVM	Neural pred. label	MAE	8.36338
DR = AZ-DR-R10 - SD = AZ-SD9	AstraZeneca regression	1	SVM	Sum hybrid label	MAE	-0.89007
DR = AZ-DR-R10 - SD = AZ-SD9	AstraZeneca regression	1	SVM	Neural hybrid label	MAE	9.6602
DR = AZ-DR-R10 - SD = AZ-SD9	AstraZeneca regression	2	RF	Label	MAE	4.04271
DR = AZ-DR-R10 - SD = AZ-SD9	AstraZeneca regression	2	RF	Sum emb.	MAE	-4.13549
DR = AZ-DR-R10 - SD = AZ-SD9	AstraZeneca regression	2	RF	Neural emb.	MAE	7.28765
DR = AZ-DR-R10 - SD = AZ-SD9	AstraZeneca regression	2	RF	Sum pred. label	MAE	-10.9295
DR = AZ-DR-R10 - SD = AZ-SD9	AstraZeneca regression	2	RF	Neural pred. label	MAE	3.49442
DR = AZ-DR-R10 - SD = AZ-SD9	AstraZeneca regression	2	RF	Sum hybrid label	MAE	-0.948376
DR = AZ-DR-R10 - SD = AZ-SD9	AstraZeneca regression	2	RF	Neural hybrid label	MAE	2.10624
DR = AZ-DR-R10 - SD = AZ-SD9	AstraZeneca regression	2	SVM	Label	MAE	3.62016
DR = AZ-DR-R10 - SD = AZ-SD9	AstraZeneca regression	2	SVM	Sum emb.	MAE	7.49768
DR = AZ-DR-R10 - SD = AZ-SD9	AstraZeneca regression	2	SVM	Neural emb.	MAE	10.2425
DR = AZ-DR-R10 - SD = AZ-SD9	AstraZeneca regression	2	SVM	Sum pred. label	MAE	16.4119
DR = AZ-DR-R10 - SD = AZ-SD9	AstraZeneca regression	2	SVM	Neural pred. label	MAE	17.3313
DR = AZ-DR-R10 - SD = AZ-SD9	AstraZeneca regression	2	SVM	Sum hybrid label	MAE	-1.28757
DR = AZ-DR-R10 - SD = AZ-SD9	AstraZeneca regression	2	SVM	Neural hybrid label	MAE	3.68425
DR = AZ-DR-R10 - SD = AZ-SD9	AstraZeneca regression	3	RF	Label	MAE	-4.59495
DR = AZ-DR-R10 - SD = AZ-SD9	AstraZeneca regression	3	RF	Sum emb.	MAE	5.95479
DR = AZ-DR-R10 - SD = AZ-SD9	AstraZeneca regression	3	RF	Neural emb.	MAE	-3.73324
DR = AZ-DR-R10 - SD = AZ-SD9	AstraZeneca regression	3	RF	Sum pred. label	MAE	-4.95051
DR = AZ-DR-R10 - SD = AZ-SD9	AstraZeneca regression	3	RF	Neural pred. label	MAE	-4.25236
DR = AZ-DR-R10 - SD = AZ-SD9	AstraZeneca regression	3	RF	Sum hybrid label	MAE	1.73887
DR = AZ-DR-R10 - SD = AZ-SD9	AstraZeneca regression	3	RF	Neural hybrid label	MAE	-7.65301
DR = AZ-DR-R10 - SD = AZ-SD9	AstraZeneca regression	3	SVM	Label	MAE	1.11856
DR = AZ-DR-R10 - SD = AZ-SD9	AstraZeneca regression	3	SVM	Sum emb.	MAE	-0.770831
DR = AZ-DR-R10 - SD = AZ-SD9	AstraZeneca regression	3	SVM	Neural emb.	MAE	-7.48476
DR = AZ-DR-R10 - SD = AZ-SD9	AstraZeneca regression	3	SVM	Sum pred. label	MAE	8.14962
DR = AZ-DR-R10 - SD = AZ-SD9	AstraZeneca regression	3	SVM	Neural pred. label	MAE	0.0611335
DR = AZ-DR-R10 - SD = AZ-SD9	AstraZeneca regression	3	SVM	Sum hybrid label	MAE	5.14243
DR = AZ-DR-R10 - SD = AZ-SD9	AstraZeneca regression	3	SVM	Neural hybrid label	MAE	1.37169
DR = AZ-DR-R10 - SD = AZ-SD9	AstraZeneca regression	4	RF	Label	MAE	9.2892
DR = AZ-DR-R10 - SD = AZ-SD9	AstraZeneca regression	4	RF	Sum emb.	MAE	-0.41855
DR = AZ-DR-R10 - SD = AZ-SD9	AstraZeneca regression	4	RF	Neural emb.	MAE	3.53381
DR = AZ-DR-R10 - SD = AZ-SD9	AstraZeneca regression	4	RF	Sum pred. label	MAE	-6.02748
DR = AZ-DR-R10 - SD = AZ-SD9	AstraZeneca regression	4	RF	Neural pred. label	MAE	7.81076
DR = AZ-DR-R10 - SD = AZ-SD9	AstraZeneca regression	4	RF	Sum hybrid label	MAE	6.82174
DR = AZ-DR-R10 - SD = AZ-SD9	AstraZeneca regression	4	RF	Neural hybrid label	MAE	9.96914
DR = AZ-DR-R10 - SD = AZ-SD9	AstraZeneca regression	4	SVM	Label	MAE	36.6392
DR = AZ-DR-R10 - SD = AZ-SD9	AstraZeneca regression	4	SVM	Sum emb.	MAE	-0.0101819
DR = AZ-DR-R10 - SD = AZ-SD9	AstraZeneca regression	4	SVM	Neural emb.	MAE	34.1876
DR = AZ-DR-R10 - SD = AZ-SD9	AstraZeneca regression	4	SVM	Sum pred. label	MAE	13.63
DR = AZ-DR-R10 - SD = AZ-SD9	AstraZeneca regression	4	SVM	Neural pred. label	MAE	30.0383
DR = AZ-DR-R10 - SD = AZ-SD9	AstraZeneca regression	4	SVM	Sum hybrid label	MAE	13.3746
DR = AZ-DR-R10 - SD = AZ-SD9	AstraZeneca regression	4	SVM	Neural hybrid label	MAE	32.5583
DR = AZ-DR-R1 - SD = AZ-SD1	AstraZeneca regression	0	RF	Label	MAE	42.0593
DR = AZ-DR-R1 - SD = AZ-SD1	AstraZeneca regression	0	RF	Sum emb.	MAE	-1.41815
DR = AZ-DR-R1 - SD = AZ-SD1	AstraZeneca regression	0	RF	Neural emb.	MAE	39.5055
DR = AZ-DR-R1 - SD = AZ-SD1	AstraZeneca regression	0	RF	Sum pred. label	MAE	2.74449
DR = AZ-DR-R1 - SD = AZ-SD1	AstraZeneca regression	0	RF	Neural pred. label	MAE	40.4676
DR = AZ-DR-R1 - SD = AZ-SD1	AstraZeneca regression	0	RF	Sum hybrid label	MAE	-70.6834
DR = AZ-DR-R1 - SD = AZ-SD1	AstraZeneca regression	0	RF	Neural hybrid label	MAE	42.4111
DR = AZ-DR-R1 - SD = AZ-SD1	AstraZeneca regression	0	SVM	Label	MAE	33.576
DR = AZ-DR-R1 - SD = AZ-SD1	AstraZeneca regression	0	SVM	Sum emb.	MAE	-1.18631
DR = AZ-DR-R1 - SD = AZ-SD1	AstraZeneca regression	0	SVM	Neural emb.	MAE	32.6248
DR = AZ-DR-R1 - SD = AZ-SD1	AstraZeneca regression	0	SVM	Sum pred. label	MAE	1.40401
DR = AZ-DR-R1 - SD = AZ-SD1	AstraZeneca regression	0	SVM	Neural pred. label	MAE	33.0664
DR = AZ-DR-R1 - SD = AZ-SD1	AstraZeneca regression	0	SVM	Sum hybrid label	MAE	-93.2718
DR = AZ-DR-R1 - SD = AZ-SD1	AstraZeneca regression	0	SVM	Neural hybrid label	MAE	33.1875
DR = AZ-DR-R1 - SD = AZ-SD1	AstraZeneca regression	1	RF	Label	MAE	43.2345
DR = AZ-DR-R1 - SD = AZ-SD1	AstraZeneca regression	1	RF	Sum emb.	MAE	-0.227503
DR = AZ-DR-R1 - SD = AZ-SD1	AstraZeneca regression	1	RF	Neural emb.	MAE	41.9498
DR = AZ-DR-R1 - SD = AZ-SD1	AstraZeneca regression	1	RF	Sum pred. label	MAE	7.16554
DR = AZ-DR-R1 - SD = AZ-SD1	AstraZeneca regression	1	RF	Neural pred. label	MAE	43.164
DR = AZ-DR-R1 - SD = AZ-SD1	AstraZeneca regression	1	RF	Sum hybrid label	MAE	-62.1362
DR = AZ-DR-R1 - SD = AZ-SD1	AstraZeneca regression	1	RF	Neural hybrid label	MAE	43.2297
DR = AZ-DR-R1 - SD = AZ-SD1	AstraZeneca regression	1	SVM	Label	MAE	35.4577
DR = AZ-DR-R1 - SD = AZ-SD1	AstraZeneca regression	1	SVM	Sum emb.	MAE	1.78112
DR = AZ-DR-R1 - SD = AZ-SD1	AstraZeneca regression	1	SVM	Neural emb.	MAE	35.1208
DR = AZ-DR-R1 - SD = AZ-SD1	AstraZeneca regression	1	SVM	Sum pred. label	MAE	3.23397
DR = AZ-DR-R1 - SD = AZ-SD1	AstraZeneca regression	1	SVM	Neural pred. label	MAE	34.9751
DR = AZ-DR-R1 - SD = AZ-SD1	AstraZeneca regression	1	SVM	Sum hybrid label	MAE	-92.6453
DR = AZ-DR-R1 - SD = AZ-SD1	AstraZeneca regression	1	SVM	Neural hybrid label	MAE	34.6118
DR = AZ-DR-R1 - SD = AZ-SD1	AstraZeneca regression	2	RF	Label	MAE	43.6598
DR = AZ-DR-R1 - SD = AZ-SD1	AstraZeneca regression	2	RF	Sum emb.	MAE	1.52877
DR = AZ-DR-R1 - SD = AZ-SD1	AstraZeneca regression	2	RF	Neural emb.	MAE	39.984
DR = AZ-DR-R1 - SD = AZ-SD1	AstraZeneca regression	2	RF	Sum pred. label	MAE	6.37574
DR = AZ-DR-R1 - SD = AZ-SD1	AstraZeneca regression	2	RF	Neural pred. label	MAE	42.3015
DR = AZ-DR-R1 - SD = AZ-SD1	AstraZeneca regression	2	RF	Sum hybrid label	MAE	-67.2716
DR = AZ-DR-R1 - SD = AZ-SD1	AstraZeneca regression	2	RF	Neural hybrid label	MAE	41.9674
DR = AZ-DR-R1 - SD = AZ-SD1	AstraZeneca regression	2	SVM	Label	MAE	35.3083
DR = AZ-DR-R1 - SD = AZ-SD1	AstraZeneca regression	2	SVM	Sum emb.	MAE	-0.606708
DR = AZ-DR-R1 - SD = AZ-SD1	AstraZeneca regression	2	SVM	Neural emb.	MAE	32.5299
DR = AZ-DR-R1 - SD = AZ-SD1	AstraZeneca regression	2	SVM	Sum pred. label	MAE	5.24099
DR = AZ-DR-R1 - SD = AZ-SD1	AstraZeneca regression	2	SVM	Neural pred. label	MAE	33.962
DR = AZ-DR-R1 - SD = AZ-SD1	AstraZeneca regression	2	SVM	Sum hybrid label	MAE	-97.5421
DR = AZ-DR-R1 - SD = AZ-SD1	AstraZeneca regression	2	SVM	Neural hybrid label	MAE	34.3109
DR = AZ-DR-R1 - SD = AZ-SD1	AstraZeneca regression	3	RF	Label	MAE	41.4825
DR = AZ-DR-R1 - SD = AZ-SD1	AstraZeneca regression	3	RF	Sum emb.	MAE	4.56656
DR = AZ-DR-R1 - SD = AZ-SD1	AstraZeneca regression	3	RF	Neural emb.	MAE	40.3435
DR = AZ-DR-R1 - SD = AZ-SD1	AstraZeneca regression	3	RF	Sum pred. label	MAE	5.51526
DR = AZ-DR-R1 - SD = AZ-SD1	AstraZeneca regression	3	RF	Neural pred. label	MAE	40.9819
DR = AZ-DR-R1 - SD = AZ-SD1	AstraZeneca regression	3	RF	Sum hybrid label	MAE	-72.6002
DR = AZ-DR-R1 - SD = AZ-SD1	AstraZeneca regression	3	RF	Neural hybrid label	MAE	40.8474
DR = AZ-DR-R1 - SD = AZ-SD1	AstraZeneca regression	3	SVM	Label	MAE	32.7662
DR = AZ-DR-R1 - SD = AZ-SD1	AstraZeneca regression	3	SVM	Sum emb.	MAE	1.71116
DR = AZ-DR-R1 - SD = AZ-SD1	AstraZeneca regression	3	SVM	Neural emb.	MAE	30.4567
DR = AZ-DR-R1 - SD = AZ-SD1	AstraZeneca regression	3	SVM	Sum pred. label	MAE	-0.0524454
DR = AZ-DR-R1 - SD = AZ-SD1	AstraZeneca regression	3	SVM	Neural pred. label	MAE	32.5771
DR = AZ-DR-R1 - SD = AZ-SD1	AstraZeneca regression	3	SVM	Sum hybrid label	MAE	-103.34
DR = AZ-DR-R1 - SD = AZ-SD1	AstraZeneca regression	3	SVM	Neural hybrid label	MAE	32.0881
DR = AZ-DR-R1 - SD = AZ-SD1	AstraZeneca regression	4	RF	Label	MAE	42.6564
DR = AZ-DR-R1 - SD = AZ-SD1	AstraZeneca regression	4	RF	Sum emb.	MAE	0.550125
DR = AZ-DR-R1 - SD = AZ-SD1	AstraZeneca regression	4	RF	Neural emb.	MAE	38.3544
DR = AZ-DR-R1 - SD = AZ-SD1	AstraZeneca regression	4	RF	Sum pred. label	MAE	8.88376
DR = AZ-DR-R1 - SD = AZ-SD1	AstraZeneca regression	4	RF	Neural pred. label	MAE	41.8736
DR = AZ-DR-R1 - SD = AZ-SD1	AstraZeneca regression	4	RF	Sum hybrid label	MAE	-60.006
DR = AZ-DR-R1 - SD = AZ-SD1	AstraZeneca regression	4	RF	Neural hybrid label	MAE	42.2175
DR = AZ-DR-R1 - SD = AZ-SD1	AstraZeneca regression	4	SVM	Label	MAE	32.92
DR = AZ-DR-R1 - SD = AZ-SD1	AstraZeneca regression	4	SVM	Sum emb.	MAE	0.519809
DR = AZ-DR-R1 - SD = AZ-SD1	AstraZeneca regression	4	SVM	Neural emb.	MAE	32.5816
DR = AZ-DR-R1 - SD = AZ-SD1	AstraZeneca regression	4	SVM	Sum pred. label	MAE	6.1216
DR = AZ-DR-R1 - SD = AZ-SD1	AstraZeneca regression	4	SVM	Neural pred. label	MAE	32.7509
DR = AZ-DR-R1 - SD = AZ-SD1	AstraZeneca regression	4	SVM	Sum hybrid label	MAE	-83.3282
DR = AZ-DR-R1 - SD = AZ-SD1	AstraZeneca regression	4	SVM	Neural hybrid label	MAE	32.6706
DR = AZ-DR-R9 - SD = AZ-SD8	AstraZeneca regression	0	RF	Label	MAE	-0.768931
DR = AZ-DR-R9 - SD = AZ-SD8	AstraZeneca regression	0	RF	Sum emb.	MAE	0.234075
DR = AZ-DR-R9 - SD = AZ-SD8	AstraZeneca regression	0	RF	Neural emb.	MAE	-6.36343
DR = AZ-DR-R9 - SD = AZ-SD8	AstraZeneca regression	0	RF	Sum pred. label	MAE	4.73819
DR = AZ-DR-R9 - SD = AZ-SD8	AstraZeneca regression	0	RF	Neural pred. label	MAE	-1.23735
DR = AZ-DR-R9 - SD = AZ-SD8	AstraZeneca regression	0	RF	Sum hybrid label	MAE	-2.95167
DR = AZ-DR-R9 - SD = AZ-SD8	AstraZeneca regression	0	RF	Neural hybrid label	MAE	-1.80642
DR = AZ-DR-R9 - SD = AZ-SD8	AstraZeneca regression	0	SVM	Label	MAE	1.58928
DR = AZ-DR-R9 - SD = AZ-SD8	AstraZeneca regression	0	SVM	Sum emb.	MAE	11.5756
DR = AZ-DR-R9 - SD = AZ-SD8	AstraZeneca regression	0	SVM	Neural emb.	MAE	10.5537
DR = AZ-DR-R9 - SD = AZ-SD8	AstraZeneca regression	0	SVM	Sum pred. label	MAE	7.97602
DR = AZ-DR-R9 - SD = AZ-SD8	AstraZeneca regression	0	SVM	Neural pred. label	MAE	1.70504
DR = AZ-DR-R9 - SD = AZ-SD8	AstraZeneca regression	0	SVM	Sum hybrid label	MAE	2.10447
DR = AZ-DR-R9 - SD = AZ-SD8	AstraZeneca regression	0	SVM	Neural hybrid label	MAE	1.6143
DR = AZ-DR-R9 - SD = AZ-SD8	AstraZeneca regression	1	RF	Label	MAE	6.47124
DR = AZ-DR-R9 - SD = AZ-SD8	AstraZeneca regression	1	RF	Sum emb.	MAE	1.11777
DR = AZ-DR-R9 - SD = AZ-SD8	AstraZeneca regression	1	RF	Neural emb.	MAE	2.34006
DR = AZ-DR-R9 - SD = AZ-SD8	AstraZeneca regression	1	RF	Sum pred. label	MAE	9.50867
DR = AZ-DR-R9 - SD = AZ-SD8	AstraZeneca regression	1	RF	Neural pred. label	MAE	6.76436
DR = AZ-DR-R9 - SD = AZ-SD8	AstraZeneca regression	1	RF	Sum hybrid label	MAE	4.0363
DR = AZ-DR-R9 - SD = AZ-SD8	AstraZeneca regression	1	RF	Neural hybrid label	MAE	6.05518
DR = AZ-DR-R9 - SD = AZ-SD8	AstraZeneca regression	1	SVM	Label	MAE	3.44972
DR = AZ-DR-R9 - SD = AZ-SD8	AstraZeneca regression	1	SVM	Sum emb.	MAE	11.8821
DR = AZ-DR-R9 - SD = AZ-SD8	AstraZeneca regression	1	SVM	Neural emb.	MAE	13.9154
DR = AZ-DR-R9 - SD = AZ-SD8	AstraZeneca regression	1	SVM	Sum pred. label	MAE	9.42409
DR = AZ-DR-R9 - SD = AZ-SD8	AstraZeneca regression	1	SVM	Neural pred. label	MAE	3.59617
DR = AZ-DR-R9 - SD = AZ-SD8	AstraZeneca regression	1	SVM	Sum hybrid label	MAE	2.38077
DR = AZ-DR-R9 - SD = AZ-SD8	AstraZeneca regression	1	SVM	Neural hybrid label	MAE	3.30924
DR = AZ-DR-R9 - SD = AZ-SD8	AstraZeneca regression	2	RF	Label	MAE	1.54386
DR = AZ-DR-R9 - SD = AZ-SD8	AstraZeneca regression	2	RF	Sum emb.	MAE	-0.386114
DR = AZ-DR-R9 - SD = AZ-SD8	AstraZeneca regression	2	RF	Neural emb.	MAE	-1.96115
DR = AZ-DR-R9 - SD = AZ-SD8	AstraZeneca regression	2	RF	Sum pred. label	MAE	6.7483
DR = AZ-DR-R9 - SD = AZ-SD8	AstraZeneca regression	2	RF	Neural pred. label	MAE	2.56883
DR = AZ-DR-R9 - SD = AZ-SD8	AstraZeneca regression	2	RF	Sum hybrid label	MAE	-3.42109
DR = AZ-DR-R9 - SD = AZ-SD8	AstraZeneca regression	2	RF	Neural hybrid label	MAE	2.23555
DR = AZ-DR-R9 - SD = AZ-SD8	AstraZeneca regression	2	SVM	Label	MAE	3.42871
DR = AZ-DR-R9 - SD = AZ-SD8	AstraZeneca regression	2	SVM	Sum emb.	MAE	11.5142
DR = AZ-DR-R9 - SD = AZ-SD8	AstraZeneca regression	2	SVM	Neural emb.	MAE	6.84518
DR = AZ-DR-R9 - SD = AZ-SD8	AstraZeneca regression	2	SVM	Sum pred. label	MAE	8.86866
DR = AZ-DR-R9 - SD = AZ-SD8	AstraZeneca regression	2	SVM	Neural pred. label	MAE	3.33031
DR = AZ-DR-R9 - SD = AZ-SD8	AstraZeneca regression	2	SVM	Sum hybrid label	MAE	1.43669
DR = AZ-DR-R9 - SD = AZ-SD8	AstraZeneca regression	2	SVM	Neural hybrid label	MAE	3.31337
DR = AZ-DR-R9 - SD = AZ-SD8	AstraZeneca regression	3	RF	Label	MAE	2.09592
DR = AZ-DR-R9 - SD = AZ-SD8	AstraZeneca regression	3	RF	Sum emb.	MAE	3.42809
DR = AZ-DR-R9 - SD = AZ-SD8	AstraZeneca regression	3	RF	Neural emb.	MAE	-0.205634
DR = AZ-DR-R9 - SD = AZ-SD8	AstraZeneca regression	3	RF	Sum pred. label	MAE	6.7421
DR = AZ-DR-R9 - SD = AZ-SD8	AstraZeneca regression	3	RF	Neural pred. label	MAE	2.10711
DR = AZ-DR-R9 - SD = AZ-SD8	AstraZeneca regression	3	RF	Sum hybrid label	MAE	-0.0406519
DR = AZ-DR-R9 - SD = AZ-SD8	AstraZeneca regression	3	RF	Neural hybrid label	MAE	2.69392
DR = AZ-DR-R9 - SD = AZ-SD8	AstraZeneca regression	3	SVM	Label	MAE	3.45156
DR = AZ-DR-R9 - SD = AZ-SD8	AstraZeneca regression	3	SVM	Sum emb.	MAE	10.7732
DR = AZ-DR-R9 - SD = AZ-SD8	AstraZeneca regression	3	SVM	Neural emb.	MAE	8.94031
DR = AZ-DR-R9 - SD = AZ-SD8	AstraZeneca regression	3	SVM	Sum pred. label	MAE	7.57292
DR = AZ-DR-R9 - SD = AZ-SD8	AstraZeneca regression	3	SVM	Neural pred. label	MAE	3.1735
DR = AZ-DR-R9 - SD = AZ-SD8	AstraZeneca regression	3	SVM	Sum hybrid label	MAE	2.19064
DR = AZ-DR-R9 - SD = AZ-SD8	AstraZeneca regression	3	SVM	Neural hybrid label	MAE	3.22828
DR = AZ-DR-R9 - SD = AZ-SD8	AstraZeneca regression	4	RF	Label	MAE	3.4579
DR = AZ-DR-R9 - SD = AZ-SD8	AstraZeneca regression	4	RF	Sum emb.	MAE	0.368282
DR = AZ-DR-R9 - SD = AZ-SD8	AstraZeneca regression	4	RF	Neural emb.	MAE	-0.735629
DR = AZ-DR-R9 - SD = AZ-SD8	AstraZeneca regression	4	RF	Sum pred. label	MAE	7.25889
DR = AZ-DR-R9 - SD = AZ-SD8	AstraZeneca regression	4	RF	Neural pred. label	MAE	3.77347
DR = AZ-DR-R9 - SD = AZ-SD8	AstraZeneca regression	4	RF	Sum hybrid label	MAE	-3.77724
DR = AZ-DR-R9 - SD = AZ-SD8	AstraZeneca regression	4	RF	Neural hybrid label	MAE	4.27268
DR = AZ-DR-R9 - SD = AZ-SD8	AstraZeneca regression	4	SVM	Label	MAE	4.59524
DR = AZ-DR-R9 - SD = AZ-SD8	AstraZeneca regression	4	SVM	Sum emb.	MAE	12.4927
DR = AZ-DR-R9 - SD = AZ-SD8	AstraZeneca regression	4	SVM	Neural emb.	MAE	11.7046
DR = AZ-DR-R9 - SD = AZ-SD8	AstraZeneca regression	4	SVM	Sum pred. label	MAE	10.0081
DR = AZ-DR-R9 - SD = AZ-SD8	AstraZeneca regression	4	SVM	Neural pred. label	MAE	4.54922
DR = AZ-DR-R9 - SD = AZ-SD8	AstraZeneca regression	4	SVM	Sum hybrid label	MAE	1.39474
DR = AZ-DR-R9 - SD = AZ-SD8	AstraZeneca regression	4	SVM	Neural hybrid label	MAE	4.59256
DR = AZ-DR-R4 R2 - SD = AZ-SD4	AstraZeneca regression	0	RF	Label	MAE	26.2271
DR = AZ-DR-R4 R2 - SD = AZ-SD4	AstraZeneca regression	0	RF	Sum emb.	MAE	-19.0629
DR = AZ-DR-R4 R2 - SD = AZ-SD4	AstraZeneca regression	0	RF	Neural emb.	MAE	27.0021
DR = AZ-DR-R4 R2 - SD = AZ-SD4	AstraZeneca regression	0	RF	Sum pred. label	MAE	5.26206
DR = AZ-DR-R4 R2 - SD = AZ-SD4	AstraZeneca regression	0	RF	Neural pred. label	MAE	25.4374
DR = AZ-DR-R4 R2 - SD = AZ-SD4	AstraZeneca regression	0	RF	Sum hybrid label	MAE	-3.09437
DR = AZ-DR-R4 R2 - SD = AZ-SD4	AstraZeneca regression	0	RF	Neural hybrid label	MAE	29.2656
DR = AZ-DR-R4 R2 - SD = AZ-SD4	AstraZeneca regression	0	SVM	Label	MAE	29.6393
DR = AZ-DR-R4 R2 - SD = AZ-SD4	AstraZeneca regression	0	SVM	Sum emb.	MAE	12.2159
DR = AZ-DR-R4 R2 - SD = AZ-SD4	AstraZeneca regression	0	SVM	Neural emb.	MAE	41.775
DR = AZ-DR-R4 R2 - SD = AZ-SD4	AstraZeneca regression	0	SVM	Sum pred. label	MAE	2.92143
DR = AZ-DR-R4 R2 - SD = AZ-SD4	AstraZeneca regression	0	SVM	Neural pred. label	MAE	27.3475
DR = AZ-DR-R4 R2 - SD = AZ-SD4	AstraZeneca regression	0	SVM	Sum hybrid label	MAE	10.0927
DR = AZ-DR-R4 R2 - SD = AZ-SD4	AstraZeneca regression	0	SVM	Neural hybrid label	MAE	30.0212
DR = AZ-DR-R4 R2 - SD = AZ-SD4	AstraZeneca regression	1	RF	Label	MAE	26.7092
DR = AZ-DR-R4 R2 - SD = AZ-SD4	AstraZeneca regression	1	RF	Sum emb.	MAE	11.8831
DR = AZ-DR-R4 R2 - SD = AZ-SD4	AstraZeneca regression	1	RF	Neural emb.	MAE	18.296
DR = AZ-DR-R4 R2 - SD = AZ-SD4	AstraZeneca regression	1	RF	Sum pred. label	MAE	13.5447
DR = AZ-DR-R4 R2 - SD = AZ-SD4	AstraZeneca regression	1	RF	Neural pred. label	MAE	22.7945
DR = AZ-DR-R4 R2 - SD = AZ-SD4	AstraZeneca regression	1	RF	Sum hybrid label	MAE	10.4772
DR = AZ-DR-R4 R2 - SD = AZ-SD4	AstraZeneca regression	1	RF	Neural hybrid label	MAE	25.0255
DR = AZ-DR-R4 R2 - SD = AZ-SD4	AstraZeneca regression	1	SVM	Label	MAE	27.9089
DR = AZ-DR-R4 R2 - SD = AZ-SD4	AstraZeneca regression	1	SVM	Sum emb.	MAE	17.7913
DR = AZ-DR-R4 R2 - SD = AZ-SD4	AstraZeneca regression	1	SVM	Neural emb.	MAE	31.6747
DR = AZ-DR-R4 R2 - SD = AZ-SD4	AstraZeneca regression	1	SVM	Sum pred. label	MAE	-7.78619
DR = AZ-DR-R4 R2 - SD = AZ-SD4	AstraZeneca regression	1	SVM	Neural pred. label	MAE	26.9925
DR = AZ-DR-R4 R2 - SD = AZ-SD4	AstraZeneca regression	1	SVM	Sum hybrid label	MAE	15.2703
DR = AZ-DR-R4 R2 - SD = AZ-SD4	AstraZeneca regression	1	SVM	Neural hybrid label	MAE	24.9762
DR = AZ-DR-R4 R2 - SD = AZ-SD4	AstraZeneca regression	2	RF	Label	MAE	18.6452
DR = AZ-DR-R4 R2 - SD = AZ-SD4	AstraZeneca regression	2	RF	Sum emb.	MAE	-1.18889
DR = AZ-DR-R4 R2 - SD = AZ-SD4	AstraZeneca regression	2	RF	Neural emb.	MAE	10.9987
DR = AZ-DR-R4 R2 - SD = AZ-SD4	AstraZeneca regression	2	RF	Sum pred. label	MAE	-5.37774
DR = AZ-DR-R4 R2 - SD = AZ-SD4	AstraZeneca regression	2	RF	Neural pred. label	MAE	12.7376
DR = AZ-DR-R4 R2 - SD = AZ-SD4	AstraZeneca regression	2	RF	Sum hybrid label	MAE	-1.71157
DR = AZ-DR-R4 R2 - SD = AZ-SD4	AstraZeneca regression	2	RF	Neural hybrid label	MAE	11.6449
DR = AZ-DR-R4 R2 - SD = AZ-SD4	AstraZeneca regression	2	SVM	Label	MAE	15.2712
DR = AZ-DR-R4 R2 - SD = AZ-SD4	AstraZeneca regression	2	SVM	Sum emb.	MAE	9.86697
DR = AZ-DR-R4 R2 - SD = AZ-SD4	AstraZeneca regression	2	SVM	Neural emb.	MAE	23.5721
DR = AZ-DR-R4 R2 - SD = AZ-SD4	AstraZeneca regression	2	SVM	Sum pred. label	MAE	0.926546
DR = AZ-DR-R4 R2 - SD = AZ-SD4	AstraZeneca regression	2	SVM	Neural pred. label	MAE	15.7352
DR = AZ-DR-R4 R2 - SD = AZ-SD4	AstraZeneca regression	2	SVM	Sum hybrid label	MAE	1.82049
DR = AZ-DR-R4 R2 - SD = AZ-SD4	AstraZeneca regression	2	SVM	Neural hybrid label	MAE	18.1605
DR = AZ-DR-R4 R2 - SD = AZ-SD4	AstraZeneca regression	3	RF	Label	MAE	41.0439
DR = AZ-DR-R4 R2 - SD = AZ-SD4	AstraZeneca regression	3	RF	Sum emb.	MAE	-2.63705
DR = AZ-DR-R4 R2 - SD = AZ-SD4	AstraZeneca regression	3	RF	Neural emb.	MAE	19.0872
DR = AZ-DR-R4 R2 - SD = AZ-SD4	AstraZeneca regression	3	RF	Sum pred. label	MAE	5.74507
DR = AZ-DR-R4 R2 - SD = AZ-SD4	AstraZeneca regression	3	RF	Neural pred. label	MAE	39.8078
DR = AZ-DR-R4 R2 - SD = AZ-SD4	AstraZeneca regression	3	RF	Sum hybrid label	MAE	-0.212227
DR = AZ-DR-R4 R2 - SD = AZ-SD4	AstraZeneca regression	3	RF	Neural hybrid label	MAE	36.3923
DR = AZ-DR-R4 R2 - SD = AZ-SD4	AstraZeneca regression	3	SVM	Label	MAE	27.6338
DR = AZ-DR-R4 R2 - SD = AZ-SD4	AstraZeneca regression	3	SVM	Sum emb.	MAE	9.63851
DR = AZ-DR-R4 R2 - SD = AZ-SD4	AstraZeneca regression	3	SVM	Neural emb.	MAE	34.9523
DR = AZ-DR-R4 R2 - SD = AZ-SD4	AstraZeneca regression	3	SVM	Sum pred. label	MAE	4.36988
DR = AZ-DR-R4 R2 - SD = AZ-SD4	AstraZeneca regression	3	SVM	Neural pred. label	MAE	28.4481
DR = AZ-DR-R4 R2 - SD = AZ-SD4	AstraZeneca regression	3	SVM	Sum hybrid label	MAE	1.59362
DR = AZ-DR-R4 R2 - SD = AZ-SD4	AstraZeneca regression	3	SVM	Neural hybrid label	MAE	29.0121
DR = AZ-DR-R4 R2 - SD = AZ-SD4	AstraZeneca regression	4	RF	Label	MAE	34.0498
DR = AZ-DR-R4 R2 - SD = AZ-SD4	AstraZeneca regression	4	RF	Sum emb.	MAE	-10.8261
DR = AZ-DR-R4 R2 - SD = AZ-SD4	AstraZeneca regression	4	RF	Neural emb.	MAE	10.5748
DR = AZ-DR-R4 R2 - SD = AZ-SD4	AstraZeneca regression	4	RF	Sum pred. label	MAE	-8.75596
DR = AZ-DR-R4 R2 - SD = AZ-SD4	AstraZeneca regression	4	RF	Neural pred. label	MAE	34.1795
DR = AZ-DR-R4 R2 - SD = AZ-SD4	AstraZeneca regression	4	RF	Sum hybrid label	MAE	-9.46914
DR = AZ-DR-R4 R2 - SD = AZ-SD4	AstraZeneca regression	4	RF	Neural hybrid label	MAE	29.8942
DR = AZ-DR-R4 R2 - SD = AZ-SD4	AstraZeneca regression	4	SVM	Label	MAE	29.0011
DR = AZ-DR-R4 R2 - SD = AZ-SD4	AstraZeneca regression	4	SVM	Sum emb.	MAE	7.95247
DR = AZ-DR-R4 R2 - SD = AZ-SD4	AstraZeneca regression	4	SVM	Neural emb.	MAE	29.0132
DR = AZ-DR-R4 R2 - SD = AZ-SD4	AstraZeneca regression	4	SVM	Sum pred. label	MAE	-0.994118
DR = AZ-DR-R4 R2 - SD = AZ-SD4	AstraZeneca regression	4	SVM	Neural pred. label	MAE	29.3491
DR = AZ-DR-R4 R2 - SD = AZ-SD4	AstraZeneca regression	4	SVM	Sum hybrid label	MAE	3.77532
DR = AZ-DR-R4 R2 - SD = AZ-SD4	AstraZeneca regression	4	SVM	Neural hybrid label	MAE	26.6737
DR = AZ-DR-R6 - SD = AZ-SD5	AstraZeneca regression	0	RF	Label	MAE	13.8481
DR = AZ-DR-R6 - SD = AZ-SD5	AstraZeneca regression	0	RF	Sum emb.	MAE	-7.15091
DR = AZ-DR-R6 - SD = AZ-SD5	AstraZeneca regression	0	RF	Neural emb.	MAE	3.26809
DR = AZ-DR-R6 - SD = AZ-SD5	AstraZeneca regression	0	RF	Sum pred. label	MAE	0.146558
DR = AZ-DR-R6 - SD = AZ-SD5	AstraZeneca regression	0	RF	Neural pred. label	MAE	15.0729
DR = AZ-DR-R6 - SD = AZ-SD5	AstraZeneca regression	0	RF	Sum hybrid label	MAE	-47.1759
DR = AZ-DR-R6 - SD = AZ-SD5	AstraZeneca regression	0	RF	Neural hybrid label	MAE	14.4248
DR = AZ-DR-R6 - SD = AZ-SD5	AstraZeneca regression	0	SVM	Label	MAE	9.10975
DR = AZ-DR-R6 - SD = AZ-SD5	AstraZeneca regression	0	SVM	Sum emb.	MAE	-4.92093
DR = AZ-DR-R6 - SD = AZ-SD5	AstraZeneca regression	0	SVM	Neural emb.	MAE	14.2429
DR = AZ-DR-R6 - SD = AZ-SD5	AstraZeneca regression	0	SVM	Sum pred. label	MAE	-0.194225
DR = AZ-DR-R6 - SD = AZ-SD5	AstraZeneca regression	0	SVM	Neural pred. label	MAE	9.5354
DR = AZ-DR-R6 - SD = AZ-SD5	AstraZeneca regression	0	SVM	Sum hybrid label	MAE	-23.9293
DR = AZ-DR-R6 - SD = AZ-SD5	AstraZeneca regression	0	SVM	Neural hybrid label	MAE	9.25205
DR = AZ-DR-R6 - SD = AZ-SD5	AstraZeneca regression	1	RF	Label	MAE	17.5617
DR = AZ-DR-R6 - SD = AZ-SD5	AstraZeneca regression	1	RF	Sum emb.	MAE	-4.19507
DR = AZ-DR-R6 - SD = AZ-SD5	AstraZeneca regression	1	RF	Neural emb.	MAE	9.20128
DR = AZ-DR-R6 - SD = AZ-SD5	AstraZeneca regression	1	RF	Sum pred. label	MAE	3.82042
DR = AZ-DR-R6 - SD = AZ-SD5	AstraZeneca regression	1	RF	Neural pred. label	MAE	15.4468
DR = AZ-DR-R6 - SD = AZ-SD5	AstraZeneca regression	1	RF	Sum hybrid label	MAE	-42.6183
DR = AZ-DR-R6 - SD = AZ-SD5	AstraZeneca regression	1	RF	Neural hybrid label	MAE	16.8825
DR = AZ-DR-R6 - SD = AZ-SD5	AstraZeneca regression	1	SVM	Label	MAE	13.5183
DR = AZ-DR-R6 - SD = AZ-SD5	AstraZeneca regression	1	SVM	Sum emb.	MAE	5.55844
DR = AZ-DR-R6 - SD = AZ-SD5	AstraZeneca regression	1	SVM	Neural emb.	MAE	19.1635
DR = AZ-DR-R6 - SD = AZ-SD5	AstraZeneca regression	1	SVM	Sum pred. label	MAE	2.83594
DR = AZ-DR-R6 - SD = AZ-SD5	AstraZeneca regression	1	SVM	Neural pred. label	MAE	14.0316
DR = AZ-DR-R6 - SD = AZ-SD5	AstraZeneca regression	1	SVM	Sum hybrid label	MAE	-18.2646
DR = AZ-DR-R6 - SD = AZ-SD5	AstraZeneca regression	1	SVM	Neural hybrid label	MAE	13.7658
DR = AZ-DR-R6 - SD = AZ-SD5	AstraZeneca regression	2	RF	Label	MAE	21.4036
DR = AZ-DR-R6 - SD = AZ-SD5	AstraZeneca regression	2	RF	Sum emb.	MAE	-1.42337
DR = AZ-DR-R6 - SD = AZ-SD5	AstraZeneca regression	2	RF	Neural emb.	MAE	14.3121
DR = AZ-DR-R6 - SD = AZ-SD5	AstraZeneca regression	2	RF	Sum pred. label	MAE	6.31315
DR = AZ-DR-R6 - SD = AZ-SD5	AstraZeneca regression	2	RF	Neural pred. label	MAE	22.2892
DR = AZ-DR-R6 - SD = AZ-SD5	AstraZeneca regression	2	RF	Sum hybrid label	MAE	-44.1926
DR = AZ-DR-R6 - SD = AZ-SD5	AstraZeneca regression	2	RF	Neural hybrid label	MAE	21.12
DR = AZ-DR-R6 - SD = AZ-SD5	AstraZeneca regression	2	SVM	Label	MAE	13.2182
DR = AZ-DR-R6 - SD = AZ-SD5	AstraZeneca regression	2	SVM	Sum emb.	MAE	-1.10174
DR = AZ-DR-R6 - SD = AZ-SD5	AstraZeneca regression	2	SVM	Neural emb.	MAE	13.2268
DR = AZ-DR-R6 - SD = AZ-SD5	AstraZeneca regression	2	SVM	Sum pred. label	MAE	2.18293
DR = AZ-DR-R6 - SD = AZ-SD5	AstraZeneca regression	2	SVM	Neural pred. label	MAE	12.4929
DR = AZ-DR-R6 - SD = AZ-SD5	AstraZeneca regression	2	SVM	Sum hybrid label	MAE	-23.0804
DR = AZ-DR-R6 - SD = AZ-SD5	AstraZeneca regression	2	SVM	Neural hybrid label	MAE	13.3523
DR = AZ-DR-R6 - SD = AZ-SD5	AstraZeneca regression	3	RF	Label	MAE	11.2247
DR = AZ-DR-R6 - SD = AZ-SD5	AstraZeneca regression	3	RF	Sum emb.	MAE	-3.64198
DR = AZ-DR-R6 - SD = AZ-SD5	AstraZeneca regression	3	RF	Neural emb.	MAE	1.36528
DR = AZ-DR-R6 - SD = AZ-SD5	AstraZeneca regression	3	RF	Sum pred. label	MAE	4.50346
DR = AZ-DR-R6 - SD = AZ-SD5	AstraZeneca regression	3	RF	Neural pred. label	MAE	13.6843
DR = AZ-DR-R6 - SD = AZ-SD5	AstraZeneca regression	3	RF	Sum hybrid label	MAE	-41.0892
DR = AZ-DR-R6 - SD = AZ-SD5	AstraZeneca regression	3	RF	Neural hybrid label	MAE	12.5851
DR = AZ-DR-R6 - SD = AZ-SD5	AstraZeneca regression	3	SVM	Label	MAE	15.7991
DR = AZ-DR-R6 - SD = AZ-SD5	AstraZeneca regression	3	SVM	Sum emb.	MAE	6.98641
DR = AZ-DR-R6 - SD = AZ-SD5	AstraZeneca regression	3	SVM	Neural emb.	MAE	9.91208
DR = AZ-DR-R6 - SD = AZ-SD5	AstraZeneca regression	3	SVM	Sum pred. label	MAE	3.17575
DR = AZ-DR-R6 - SD = AZ-SD5	AstraZeneca regression	3	SVM	Neural pred. label	MAE	16.0277
DR = AZ-DR-R6 - SD = AZ-SD5	AstraZeneca regression	3	SVM	Sum hybrid label	MAE	-20.5031
DR = AZ-DR-R6 - SD = AZ-SD5	AstraZeneca regression	3	SVM	Neural hybrid label	MAE	15.8911
DR = AZ-DR-R6 - SD = AZ-SD5	AstraZeneca regression	4	RF	Label	MAE	15.6698
DR = AZ-DR-R6 - SD = AZ-SD5	AstraZeneca regression	4	RF	Sum emb.	MAE	-3.65668
DR = AZ-DR-R6 - SD = AZ-SD5	AstraZeneca regression	4	RF	Neural emb.	MAE	11.7988
DR = AZ-DR-R6 - SD = AZ-SD5	AstraZeneca regression	4	RF	Sum pred. label	MAE	4.62487
DR = AZ-DR-R6 - SD = AZ-SD5	AstraZeneca regression	4	RF	Neural pred. label	MAE	15.1803
DR = AZ-DR-R6 - SD = AZ-SD5	AstraZeneca regression	4	RF	Sum hybrid label	MAE	-39.2948
DR = AZ-DR-R6 - SD = AZ-SD5	AstraZeneca regression	4	RF	Neural hybrid label	MAE	17.2963
DR = AZ-DR-R6 - SD = AZ-SD5	AstraZeneca regression	4	SVM	Label	MAE	8.1276
DR = AZ-DR-R6 - SD = AZ-SD5	AstraZeneca regression	4	SVM	Sum emb.	MAE	1.06642
DR = AZ-DR-R6 - SD = AZ-SD5	AstraZeneca regression	4	SVM	Neural emb.	MAE	14.5391
DR = AZ-DR-R6 - SD = AZ-SD5	AstraZeneca regression	4	SVM	Sum pred. label	MAE	2.45633
DR = AZ-DR-R6 - SD = AZ-SD5	AstraZeneca regression	4	SVM	Neural pred. label	MAE	8.48116
DR = AZ-DR-R6 - SD = AZ-SD5	AstraZeneca regression	4	SVM	Sum hybrid label	MAE	-26.9656
DR = AZ-DR-R6 - SD = AZ-SD5	AstraZeneca regression	4	SVM	Neural hybrid label	MAE	8.52522
DR = AZ-DR-R8 - SD = AZ-SD7	AstraZeneca regression	0	RF	Label	MAE	6.79736
DR = AZ-DR-R8 - SD = AZ-SD7	AstraZeneca regression	0	RF	Sum emb.	MAE	-0.31225
DR = AZ-DR-R8 - SD = AZ-SD7	AstraZeneca regression	0	RF	Neural emb.	MAE	14.054
DR = AZ-DR-R8 - SD = AZ-SD7	AstraZeneca regression	0	RF	Sum pred. label	MAE	7.60414
DR = AZ-DR-R8 - SD = AZ-SD7	AstraZeneca regression	0	RF	Neural pred. label	MAE	7.11612
DR = AZ-DR-R8 - SD = AZ-SD7	AstraZeneca regression	0	RF	Sum hybrid label	MAE	-3.15659
DR = AZ-DR-R8 - SD = AZ-SD7	AstraZeneca regression	0	RF	Neural hybrid label	MAE	7.06292
DR = AZ-DR-R8 - SD = AZ-SD7	AstraZeneca regression	0	SVM	Label	MAE	8.92983
DR = AZ-DR-R8 - SD = AZ-SD7	AstraZeneca regression	0	SVM	Sum emb.	MAE	11.3833
DR = AZ-DR-R8 - SD = AZ-SD7	AstraZeneca regression	0	SVM	Neural emb.	MAE	17.1469
DR = AZ-DR-R8 - SD = AZ-SD7	AstraZeneca regression	0	SVM	Sum pred. label	MAE	10.7898
DR = AZ-DR-R8 - SD = AZ-SD7	AstraZeneca regression	0	SVM	Neural pred. label	MAE	8.69727
DR = AZ-DR-R8 - SD = AZ-SD7	AstraZeneca regression	0	SVM	Sum hybrid label	MAE	-2.69383
DR = AZ-DR-R8 - SD = AZ-SD7	AstraZeneca regression	0	SVM	Neural hybrid label	MAE	8.90155
DR = AZ-DR-R8 - SD = AZ-SD7	AstraZeneca regression	1	RF	Label	MAE	6.00375
DR = AZ-DR-R8 - SD = AZ-SD7	AstraZeneca regression	1	RF	Sum emb.	MAE	-2.95199
DR = AZ-DR-R8 - SD = AZ-SD7	AstraZeneca regression	1	RF	Neural emb.	MAE	11.9838
DR = AZ-DR-R8 - SD = AZ-SD7	AstraZeneca regression	1	RF	Sum pred. label	MAE	8.95863
DR = AZ-DR-R8 - SD = AZ-SD7	AstraZeneca regression	1	RF	Neural pred. label	MAE	5.65852
DR = AZ-DR-R8 - SD = AZ-SD7	AstraZeneca regression	1	RF	Sum hybrid label	MAE	-2.79216
DR = AZ-DR-R8 - SD = AZ-SD7	AstraZeneca regression	1	RF	Neural hybrid label	MAE	3.42805
DR = AZ-DR-R8 - SD = AZ-SD7	AstraZeneca regression	1	SVM	Label	MAE	14.4058
DR = AZ-DR-R8 - SD = AZ-SD7	AstraZeneca regression	1	SVM	Sum emb.	MAE	16.5086
DR = AZ-DR-R8 - SD = AZ-SD7	AstraZeneca regression	1	SVM	Neural emb.	MAE	22.234
DR = AZ-DR-R8 - SD = AZ-SD7	AstraZeneca regression	1	SVM	Sum pred. label	MAE	16.9231
DR = AZ-DR-R8 - SD = AZ-SD7	AstraZeneca regression	1	SVM	Neural pred. label	MAE	14.1461
DR = AZ-DR-R8 - SD = AZ-SD7	AstraZeneca regression	1	SVM	Sum hybrid label	MAE	5.64066
DR = AZ-DR-R8 - SD = AZ-SD7	AstraZeneca regression	1	SVM	Neural hybrid label	MAE	14.2389
DR = AZ-DR-R8 - SD = AZ-SD7	AstraZeneca regression	2	RF	Label	MAE	8.00281
DR = AZ-DR-R8 - SD = AZ-SD7	AstraZeneca regression	2	RF	Sum emb.	MAE	-2.48218
DR = AZ-DR-R8 - SD = AZ-SD7	AstraZeneca regression	2	RF	Neural emb.	MAE	14.0306
DR = AZ-DR-R8 - SD = AZ-SD7	AstraZeneca regression	2	RF	Sum pred. label	MAE	13.9479
DR = AZ-DR-R8 - SD = AZ-SD7	AstraZeneca regression	2	RF	Neural pred. label	MAE	5.84552
DR = AZ-DR-R8 - SD = AZ-SD7	AstraZeneca regression	2	RF	Sum hybrid label	MAE	3.13673
DR = AZ-DR-R8 - SD = AZ-SD7	AstraZeneca regression	2	RF	Neural hybrid label	MAE	7.96457
DR = AZ-DR-R8 - SD = AZ-SD7	AstraZeneca regression	2	SVM	Label	MAE	9.52271
DR = AZ-DR-R8 - SD = AZ-SD7	AstraZeneca regression	2	SVM	Sum emb.	MAE	14.1453
DR = AZ-DR-R8 - SD = AZ-SD7	AstraZeneca regression	2	SVM	Neural emb.	MAE	21.0466
DR = AZ-DR-R8 - SD = AZ-SD7	AstraZeneca regression	2	SVM	Sum pred. label	MAE	15.1047
DR = AZ-DR-R8 - SD = AZ-SD7	AstraZeneca regression	2	SVM	Neural pred. label	MAE	9.10488
DR = AZ-DR-R8 - SD = AZ-SD7	AstraZeneca regression	2	SVM	Sum hybrid label	MAE	4.2725
DR = AZ-DR-R8 - SD = AZ-SD7	AstraZeneca regression	2	SVM	Neural hybrid label	MAE	9.26593
DR = AZ-DR-R8 - SD = AZ-SD7	AstraZeneca regression	3	RF	Label	MAE	7.51574
DR = AZ-DR-R8 - SD = AZ-SD7	AstraZeneca regression	3	RF	Sum emb.	MAE	0.73456
DR = AZ-DR-R8 - SD = AZ-SD7	AstraZeneca regression	3	RF	Neural emb.	MAE	16.0727
DR = AZ-DR-R8 - SD = AZ-SD7	AstraZeneca regression	3	RF	Sum pred. label	MAE	13.2694
DR = AZ-DR-R8 - SD = AZ-SD7	AstraZeneca regression	3	RF	Neural pred. label	MAE	8.23643
DR = AZ-DR-R8 - SD = AZ-SD7	AstraZeneca regression	3	RF	Sum hybrid label	MAE	2.94959
DR = AZ-DR-R8 - SD = AZ-SD7	AstraZeneca regression	3	RF	Neural hybrid label	MAE	7.85264
DR = AZ-DR-R8 - SD = AZ-SD7	AstraZeneca regression	3	SVM	Label	MAE	10.6761
DR = AZ-DR-R8 - SD = AZ-SD7	AstraZeneca regression	3	SVM	Sum emb.	MAE	12.1546
DR = AZ-DR-R8 - SD = AZ-SD7	AstraZeneca regression	3	SVM	Neural emb.	MAE	18.5643
DR = AZ-DR-R8 - SD = AZ-SD7	AstraZeneca regression	3	SVM	Sum pred. label	MAE	13.7326
DR = AZ-DR-R8 - SD = AZ-SD7	AstraZeneca regression	3	SVM	Neural pred. label	MAE	10.5384
DR = AZ-DR-R8 - SD = AZ-SD7	AstraZeneca regression	3	SVM	Sum hybrid label	MAE	-0.772032
DR = AZ-DR-R8 - SD = AZ-SD7	AstraZeneca regression	3	SVM	Neural hybrid label	MAE	10.5967
DR = AZ-DR-R8 - SD = AZ-SD7	AstraZeneca regression	4	RF	Label	MAE	9.26512
DR = AZ-DR-R8 - SD = AZ-SD7	AstraZeneca regression	4	RF	Sum emb.	MAE	-2.23063
DR = AZ-DR-R8 - SD = AZ-SD7	AstraZeneca regression	4	RF	Neural emb.	MAE	13.1592
DR = AZ-DR-R8 - SD = AZ-SD7	AstraZeneca regression	4	RF	Sum pred. label	MAE	12.9909
DR = AZ-DR-R8 - SD = AZ-SD7	AstraZeneca regression	4	RF	Neural pred. label	MAE	9.42521
DR = AZ-DR-R8 - SD = AZ-SD7	AstraZeneca regression	4	RF	Sum hybrid label	MAE	4.90872
DR = AZ-DR-R8 - SD = AZ-SD7	AstraZeneca regression	4	RF	Neural hybrid label	MAE	8.18592
DR = AZ-DR-R8 - SD = AZ-SD7	AstraZeneca regression	4	SVM	Label	MAE	8.60136
DR = AZ-DR-R8 - SD = AZ-SD7	AstraZeneca regression	4	SVM	Sum emb.	MAE	9.849
DR = AZ-DR-R8 - SD = AZ-SD7	AstraZeneca regression	4	SVM	Neural emb.	MAE	16.2702
DR = AZ-DR-R8 - SD = AZ-SD7	AstraZeneca regression	4	SVM	Sum pred. label	MAE	13.7413
DR = AZ-DR-R8 - SD = AZ-SD7	AstraZeneca regression	4	SVM	Neural pred. label	MAE	8.14196
DR = AZ-DR-R8 - SD = AZ-SD7	AstraZeneca regression	4	SVM	Sum hybrid label	MAE	2.43693
DR = AZ-DR-R8 - SD = AZ-SD7	AstraZeneca regression	4	SVM	Neural hybrid label	MAE	8.09533
DR = AZ-DR-C2 - SD = AZ-SD14	AstraZeneca classification	0	RF	Label	AUROC	-5.12821
DR = AZ-DR-C2 - SD = AZ-SD14	AstraZeneca classification	0	RF	Sum emb.	AUROC	-5.12821
DR = AZ-DR-C2 - SD = AZ-SD14	AstraZeneca classification	0	RF	Neural emb.	AUROC	13.5771
DR = AZ-DR-C2 - SD = AZ-SD14	AstraZeneca classification	0	RF	Sum pred. label	AUROC	-0.252207
DR = AZ-DR-C2 - SD = AZ-SD14	AstraZeneca classification	0	RF	Neural pred. label	AUROC	-3.34174
DR = AZ-DR-C2 - SD = AZ-SD14	AstraZeneca classification	0	RF	Sum hybrid label	AUROC	-5.12821
DR = AZ-DR-C2 - SD = AZ-SD14	AstraZeneca classification	0	RF	Neural hybrid label	AUROC	-3.59395
DR = AZ-DR-C2 - SD = AZ-SD14	AstraZeneca classification	0	SVM	Label	AUROC	20.0457
DR = AZ-DR-C2 - SD = AZ-SD14	AstraZeneca classification	0	SVM	Sum emb.	AUROC	0
DR = AZ-DR-C2 - SD = AZ-SD14	AstraZeneca classification	0	SVM	Neural emb.	AUROC	17.5342
DR = AZ-DR-C2 - SD = AZ-SD14	AstraZeneca classification	0	SVM	Sum pred. label	AUROC	0
DR = AZ-DR-C2 - SD = AZ-SD14	AstraZeneca classification	0	SVM	Neural pred. label	AUROC	19.7717
DR = AZ-DR-C2 - SD = AZ-SD14	AstraZeneca classification	0	SVM	Sum hybrid label	AUROC	0
DR = AZ-DR-C2 - SD = AZ-SD14	AstraZeneca classification	0	SVM	Neural hybrid label	AUROC	20.0457
DR = AZ-DR-C2 - SD = AZ-SD14	AstraZeneca classification	1	RF	Label	AUROC	1.09299
DR = AZ-DR-C2 - SD = AZ-SD14	AstraZeneca classification	1	RF	Sum emb.	AUROC	1.09299
DR = AZ-DR-C2 - SD = AZ-SD14	AstraZeneca classification	1	RF	Neural emb.	AUROC	24.7044
DR = AZ-DR-C2 - SD = AZ-SD14	AstraZeneca classification	1	RF	Sum pred. label	AUROC	0.273249
DR = AZ-DR-C2 - SD = AZ-SD14	AstraZeneca classification	1	RF	Neural pred. label	AUROC	0.819746
DR = AZ-DR-C2 - SD = AZ-SD14	AstraZeneca classification	1	RF	Sum hybrid label	AUROC	1.09299
DR = AZ-DR-C2 - SD = AZ-SD14	AstraZeneca classification	1	RF	Neural hybrid label	AUROC	1.09299
DR = AZ-DR-C2 - SD = AZ-SD14	AstraZeneca classification	1	SVM	Label	AUROC	14.0321
DR = AZ-DR-C2 - SD = AZ-SD14	AstraZeneca classification	1	SVM	Sum emb.	AUROC	-1.82762
DR = AZ-DR-C2 - SD = AZ-SD14	AstraZeneca classification	1	SVM	Neural emb.	AUROC	16.6841
DR = AZ-DR-C2 - SD = AZ-SD14	AstraZeneca classification	1	SVM	Sum pred. label	AUROC	-3.14926
DR = AZ-DR-C2 - SD = AZ-SD14	AstraZeneca classification	1	SVM	Neural pred. label	AUROC	16.418
DR = AZ-DR-C2 - SD = AZ-SD14	AstraZeneca classification	1	SVM	Sum hybrid label	AUROC	-3.14926
DR = AZ-DR-C2 - SD = AZ-SD14	AstraZeneca classification	1	SVM	Neural hybrid label	AUROC	21.6959
DR = AZ-DR-C2 - SD = AZ-SD14	AstraZeneca classification	2	RF	Label	AUROC	-2.52993
DR = AZ-DR-C2 - SD = AZ-SD14	AstraZeneca classification	2	RF	Sum emb.	AUROC	-1.32461
DR = AZ-DR-C2 - SD = AZ-SD14	AstraZeneca classification	2	RF	Neural emb.	AUROC	19.861
DR = AZ-DR-C2 - SD = AZ-SD14	AstraZeneca classification	2	RF	Sum pred. label	AUROC	1.47682
DR = AZ-DR-C2 - SD = AZ-SD14	AstraZeneca classification	2	RF	Neural pred. label	AUROC	-0.390802
DR = AZ-DR-C2 - SD = AZ-SD14	AstraZeneca classification	2	RF	Sum hybrid label	AUROC	-1.59612
DR = AZ-DR-C2 - SD = AZ-SD14	AstraZeneca classification	2	RF	Neural hybrid label	AUROC	-2.80143
DR = AZ-DR-C2 - SD = AZ-SD14	AstraZeneca classification	2	SVM	Label	AUROC	11.8901
DR = AZ-DR-C2 - SD = AZ-SD14	AstraZeneca classification	2	SVM	Sum emb.	AUROC	-7.35846
DR = AZ-DR-C2 - SD = AZ-SD14	AstraZeneca classification	2	SVM	Neural emb.	AUROC	-7.35846
DR = AZ-DR-C2 - SD = AZ-SD14	AstraZeneca classification	2	SVM	Sum pred. label	AUROC	-7.35846
DR = AZ-DR-C2 - SD = AZ-SD14	AstraZeneca classification	2	SVM	Neural pred. label	AUROC	-0.48483
DR = AZ-DR-C2 - SD = AZ-SD14	AstraZeneca classification	2	SVM	Sum hybrid label	AUROC	-7.35846
DR = AZ-DR-C2 - SD = AZ-SD14	AstraZeneca classification	2	SVM	Neural hybrid label	AUROC	9.97028
DR = AZ-DR-C2 - SD = AZ-SD14	AstraZeneca classification	3	RF	Label	AUROC	-1.8437
DR = AZ-DR-C2 - SD = AZ-SD14	AstraZeneca classification	3	RF	Sum emb.	AUROC	-3.53605
DR = AZ-DR-C2 - SD = AZ-SD14	AstraZeneca classification	3	RF	Neural emb.	AUROC	31.7923
DR = AZ-DR-C2 - SD = AZ-SD14	AstraZeneca classification	3	RF	Sum pred. label	AUROC	1.69235
DR = AZ-DR-C2 - SD = AZ-SD14	AstraZeneca classification	3	RF	Neural pred. label	AUROC	-1.8437
DR = AZ-DR-C2 - SD = AZ-SD14	AstraZeneca classification	3	RF	Sum hybrid label	AUROC	-3.79288
DR = AZ-DR-C2 - SD = AZ-SD14	AstraZeneca classification	3	RF	Neural hybrid label	AUROC	1.541
DR = AZ-DR-C2 - SD = AZ-SD14	AstraZeneca classification	3	SVM	Label	AUROC	37.2774
DR = AZ-DR-C2 - SD = AZ-SD14	AstraZeneca classification	3	SVM	Sum emb.	AUROC	5.67654
DR = AZ-DR-C2 - SD = AZ-SD14	AstraZeneca classification	3	SVM	Neural emb.	AUROC	48.5821
DR = AZ-DR-C2 - SD = AZ-SD14	AstraZeneca classification	3	SVM	Sum pred. label	AUROC	0
DR = AZ-DR-C2 - SD = AZ-SD14	AstraZeneca classification	3	SVM	Neural pred. label	AUROC	16.6618
DR = AZ-DR-C2 - SD = AZ-SD14	AstraZeneca classification	3	SVM	Sum hybrid label	AUROC	0
DR = AZ-DR-C2 - SD = AZ-SD14	AstraZeneca classification	3	SVM	Neural hybrid label	AUROC	32.3509
DR = AZ-DR-C2 - SD = AZ-SD14	AstraZeneca classification	4	RF	Label	AUROC	-2.86692
DR = AZ-DR-C2 - SD = AZ-SD14	AstraZeneca classification	4	RF	Sum emb.	AUROC	-4.17953
DR = AZ-DR-C2 - SD = AZ-SD14	AstraZeneca classification	4	RF	Neural emb.	AUROC	16.5024
DR = AZ-DR-C2 - SD = AZ-SD14	AstraZeneca classification	4	RF	Sum pred. label	AUROC	2.89295
DR = AZ-DR-C2 - SD = AZ-SD14	AstraZeneca classification	4	RF	Neural pred. label	AUROC	3.69613
DR = AZ-DR-C2 - SD = AZ-SD14	AstraZeneca classification	4	RF	Sum hybrid label	AUROC	-5.49214
DR = AZ-DR-C2 - SD = AZ-SD14	AstraZeneca classification	4	RF	Neural hybrid label	AUROC	2.38352
DR = AZ-DR-C2 - SD = AZ-SD14	AstraZeneca classification	4	SVM	Label	AUROC	0
DR = AZ-DR-C2 - SD = AZ-SD14	AstraZeneca classification	4	SVM	Sum emb.	AUROC	1.38889
DR = AZ-DR-C2 - SD = AZ-SD14	AstraZeneca classification	4	SVM	Neural emb.	AUROC	19.9559
DR = AZ-DR-C2 - SD = AZ-SD14	AstraZeneca classification	4	SVM	Sum pred. label	AUROC	0
DR = AZ-DR-C2 - SD = AZ-SD14	AstraZeneca classification	4	SVM	Neural pred. label	AUROC	7.45593
DR = AZ-DR-C2 - SD = AZ-SD14	AstraZeneca classification	4	SVM	Sum hybrid label	AUROC	0
DR = AZ-DR-C2 - SD = AZ-SD14	AstraZeneca classification	4	SVM	Neural hybrid label	AUROC	20.7782
DR = AZ-DR-C1 - SD = AZ-SD13	AstraZeneca classification	0	RF	Label	AUROC	2.93787
DR = AZ-DR-C1 - SD = AZ-SD13	AstraZeneca classification	0	RF	Sum emb.	AUROC	-2.68195
DR = AZ-DR-C1 - SD = AZ-SD13	AstraZeneca classification	0	RF	Neural emb.	AUROC	-1.17308
DR = AZ-DR-C1 - SD = AZ-SD13	AstraZeneca classification	0	RF	Sum pred. label	AUROC	-0.485207
DR = AZ-DR-C1 - SD = AZ-SD13	AstraZeneca classification	0	RF	Neural pred. label	AUROC	-0.325444
DR = AZ-DR-C1 - SD = AZ-SD13	AstraZeneca classification	0	RF	Sum hybrid label	AUROC	-2.07396
DR = AZ-DR-C1 - SD = AZ-SD13	AstraZeneca classification	0	RF	Neural hybrid label	AUROC	1.71154
DR = AZ-DR-C1 - SD = AZ-SD13	AstraZeneca classification	0	SVM	Label	AUROC	0.921819
DR = AZ-DR-C1 - SD = AZ-SD13	AstraZeneca classification	0	SVM	Sum emb.	AUROC	1.59368
DR = AZ-DR-C1 - SD = AZ-SD13	AstraZeneca classification	0	SVM	Neural emb.	AUROC	0.567829
DR = AZ-DR-C1 - SD = AZ-SD13	AstraZeneca classification	0	SVM	Sum pred. label	AUROC	-1.61968
DR = AZ-DR-C1 - SD = AZ-SD13	AstraZeneca classification	0	SVM	Neural pred. label	AUROC	1.84364
DR = AZ-DR-C1 - SD = AZ-SD13	AstraZeneca classification	0	SVM	Sum hybrid label	AUROC	-4.57731
DR = AZ-DR-C1 - SD = AZ-SD13	AstraZeneca classification	0	SVM	Neural hybrid label	AUROC	1.56767
DR = AZ-DR-C1 - SD = AZ-SD13	AstraZeneca classification	1	RF	Label	AUROC	2.60046
DR = AZ-DR-C1 - SD = AZ-SD13	AstraZeneca classification	1	RF	Sum emb.	AUROC	-2.08561
DR = AZ-DR-C1 - SD = AZ-SD13	AstraZeneca classification	1	RF	Neural emb.	AUROC	2.41285
DR = AZ-DR-C1 - SD = AZ-SD13	AstraZeneca classification	1	RF	Sum pred. label	AUROC	2.08561
DR = AZ-DR-C1 - SD = AZ-SD13	AstraZeneca classification	1	RF	Neural pred. label	AUROC	0.702474
DR = AZ-DR-C1 - SD = AZ-SD13	AstraZeneca classification	1	RF	Sum hybrid label	AUROC	-3.79598
DR = AZ-DR-C1 - SD = AZ-SD13	AstraZeneca classification	1	RF	Neural hybrid label	AUROC	0.868275
DR = AZ-DR-C1 - SD = AZ-SD13	AstraZeneca classification	1	SVM	Label	AUROC	5.13341
DR = AZ-DR-C1 - SD = AZ-SD13	AstraZeneca classification	1	SVM	Sum emb.	AUROC	4.29194
DR = AZ-DR-C1 - SD = AZ-SD13	AstraZeneca classification	1	SVM	Neural emb.	AUROC	-0.405937
DR = AZ-DR-C1 - SD = AZ-SD13	AstraZeneca classification	1	SVM	Sum pred. label	AUROC	-2.76967
DR = AZ-DR-C1 - SD = AZ-SD13	AstraZeneca classification	1	SVM	Neural pred. label	AUROC	1.04444
DR = AZ-DR-C1 - SD = AZ-SD13	AstraZeneca classification	1	SVM	Sum hybrid label	AUROC	-8.15256
DR = AZ-DR-C1 - SD = AZ-SD13	AstraZeneca classification	1	SVM	Neural hybrid label	AUROC	2.88384
DR = AZ-DR-C1 - SD = AZ-SD13	AstraZeneca classification	2	RF	Label	AUROC	6.31931
DR = AZ-DR-C1 - SD = AZ-SD13	AstraZeneca classification	2	RF	Sum emb.	AUROC	-0.983469
DR = AZ-DR-C1 - SD = AZ-SD13	AstraZeneca classification	2	RF	Neural emb.	AUROC	-0.575434
DR = AZ-DR-C1 - SD = AZ-SD13	AstraZeneca classification	2	RF	Sum pred. label	AUROC	1.31827
DR = AZ-DR-C1 - SD = AZ-SD13	AstraZeneca classification	2	RF	Neural pred. label	AUROC	0.585897
DR = AZ-DR-C1 - SD = AZ-SD13	AstraZeneca classification	2	RF	Sum hybrid label	AUROC	-4.41515
DR = AZ-DR-C1 - SD = AZ-SD13	AstraZeneca classification	2	RF	Neural hybrid label	AUROC	2.68885
DR = AZ-DR-C1 - SD = AZ-SD13	AstraZeneca classification	2	SVM	Label	AUROC	13.5474
DR = AZ-DR-C1 - SD = AZ-SD13	AstraZeneca classification	2	SVM	Sum emb.	AUROC	7.10347
DR = AZ-DR-C1 - SD = AZ-SD13	AstraZeneca classification	2	SVM	Neural emb.	AUROC	0.789275
DR = AZ-DR-C1 - SD = AZ-SD13	AstraZeneca classification	2	SVM	Sum pred. label	AUROC	0.951454
DR = AZ-DR-C1 - SD = AZ-SD13	AstraZeneca classification	2	SVM	Neural pred. label	AUROC	5.03838
DR = AZ-DR-C1 - SD = AZ-SD13	AstraZeneca classification	2	SVM	Sum hybrid label	AUROC	-5.37355
DR = AZ-DR-C1 - SD = AZ-SD13	AstraZeneca classification	2	SVM	Neural hybrid label	AUROC	9.80647
DR = AZ-DR-C1 - SD = AZ-SD13	AstraZeneca classification	3	RF	Label	AUROC	-0.690552
DR = AZ-DR-C1 - SD = AZ-SD13	AstraZeneca classification	3	RF	Sum emb.	AUROC	0.490392
DR = AZ-DR-C1 - SD = AZ-SD13	AstraZeneca classification	3	RF	Neural emb.	AUROC	-2.45196
DR = AZ-DR-C1 - SD = AZ-SD13	AstraZeneca classification	3	RF	Sum pred. label	AUROC	-2.77222
DR = AZ-DR-C1 - SD = AZ-SD13	AstraZeneca classification	3	RF	Neural pred. label	AUROC	3.14251
DR = AZ-DR-C1 - SD = AZ-SD13	AstraZeneca classification	3	RF	Sum hybrid label	AUROC	-6.36509
DR = AZ-DR-C1 - SD = AZ-SD13	AstraZeneca classification	3	RF	Neural hybrid label	AUROC	4.02322
DR = AZ-DR-C1 - SD = AZ-SD13	AstraZeneca classification	3	SVM	Label	AUROC	0.701131
DR = AZ-DR-C1 - SD = AZ-SD13	AstraZeneca classification	3	SVM	Sum emb.	AUROC	-2.12209
DR = AZ-DR-C1 - SD = AZ-SD13	AstraZeneca classification	3	SVM	Neural emb.	AUROC	-5.05749
DR = AZ-DR-C1 - SD = AZ-SD13	AstraZeneca classification	3	SVM	Sum pred. label	AUROC	0.23371
DR = AZ-DR-C1 - SD = AZ-SD13	AstraZeneca classification	3	SVM	Neural pred. label	AUROC	3.29999
DR = AZ-DR-C1 - SD = AZ-SD13	AstraZeneca classification	3	SVM	Sum hybrid label	AUROC	-10.0122
DR = AZ-DR-C1 - SD = AZ-SD13	AstraZeneca classification	3	SVM	Neural hybrid label	AUROC	2.3558
DR = AZ-DR-C1 - SD = AZ-SD13	AstraZeneca classification	4	RF	Label	AUROC	2.71946
DR = AZ-DR-C1 - SD = AZ-SD13	AstraZeneca classification	4	RF	Sum emb.	AUROC	0.76851
DR = AZ-DR-C1 - SD = AZ-SD13	AstraZeneca classification	4	RF	Neural emb.	AUROC	3.41768
DR = AZ-DR-C1 - SD = AZ-SD13	AstraZeneca classification	4	RF	Sum pred. label	AUROC	-0.968447
DR = AZ-DR-C1 - SD = AZ-SD13	AstraZeneca classification	4	RF	Neural pred. label	AUROC	1.75102
DR = AZ-DR-C1 - SD = AZ-SD13	AstraZeneca classification	4	RF	Sum hybrid label	AUROC	6.20744
DR = AZ-DR-C1 - SD = AZ-SD13	AstraZeneca classification	4	RF	Neural hybrid label	AUROC	2.71946
DR = AZ-DR-C1 - SD = AZ-SD13	AstraZeneca classification	4	SVM	Label	AUROC	3.51071
DR = AZ-DR-C1 - SD = AZ-SD13	AstraZeneca classification	4	SVM	Sum emb.	AUROC	2.57452
DR = AZ-DR-C1 - SD = AZ-SD13	AstraZeneca classification	4	SVM	Neural emb.	AUROC	4.08752
DR = AZ-DR-C1 - SD = AZ-SD13	AstraZeneca classification	4	SVM	Sum pred. label	AUROC	-0.949778
DR = AZ-DR-C1 - SD = AZ-SD13	AstraZeneca classification	4	SVM	Neural pred. label	AUROC	8.30037
DR = AZ-DR-C1 - SD = AZ-SD13	AstraZeneca classification	4	SVM	Sum hybrid label	AUROC	-12.1538
DR = AZ-DR-C1 - SD = AZ-SD13	AstraZeneca classification	4	SVM	Neural hybrid label	AUROC	5.86477
AID1259420-1259416	PubChem regression	0	RF	Label	MAE	1.15194
AID1259420-1259416	PubChem regression	0	RF	Sum emb.	MAE	1.90217
AID1259420-1259416	PubChem regression	0	RF	Neural emb.	MAE	7.84253
AID1259420-1259416	PubChem regression	0	RF	Sum pred. label	MAE	1.62016
AID1259420-1259416	PubChem regression	0	RF	Neural pred. label	MAE	-2.89389
AID1259420-1259416	PubChem regression	0	RF	Sum hybrid label	MAE	-4.19297
AID1259420-1259416	PubChem regression	0	RF	Neural hybrid label	MAE	-1.88401
AID1259420-1259416	PubChem regression	0	SVM	Label	MAE	-3.11376
AID1259420-1259416	PubChem regression	0	SVM	Sum emb.	MAE	4.54848
AID1259420-1259416	PubChem regression	0	SVM	Neural emb.	MAE	7.55765
AID1259420-1259416	PubChem regression	0	SVM	Sum pred. label	MAE	2.96207
AID1259420-1259416	PubChem regression	0	SVM	Neural pred. label	MAE	10.9102
AID1259420-1259416	PubChem regression	0	SVM	Sum hybrid label	MAE	0.822897
AID1259420-1259416	PubChem regression	0	SVM	Neural hybrid label	MAE	-1.25839
AID1259420-1259416	PubChem regression	1	RF	Label	MAE	-2.18089
AID1259420-1259416	PubChem regression	1	RF	Sum emb.	MAE	6.57354
AID1259420-1259416	PubChem regression	1	RF	Neural emb.	MAE	10.0357
AID1259420-1259416	PubChem regression	1	RF	Sum pred. label	MAE	5.39348
AID1259420-1259416	PubChem regression	1	RF	Neural pred. label	MAE	0.921747
AID1259420-1259416	PubChem regression	1	RF	Sum hybrid label	MAE	6.6501
AID1259420-1259416	PubChem regression	1	RF	Neural hybrid label	MAE	0.871287
AID1259420-1259416	PubChem regression	1	SVM	Label	MAE	-13.4305
AID1259420-1259416	PubChem regression	1	SVM	Sum emb.	MAE	-13.7835
AID1259420-1259416	PubChem regression	1	SVM	Neural emb.	MAE	-0.317871
AID1259420-1259416	PubChem regression	1	SVM	Sum pred. label	MAE	5.30076
AID1259420-1259416	PubChem regression	1	SVM	Neural pred. label	MAE	-2.51405
AID1259420-1259416	PubChem regression	1	SVM	Sum hybrid label	MAE	16.2896
AID1259420-1259416	PubChem regression	1	SVM	Neural hybrid label	MAE	3.80004
AID1259420-1259416	PubChem regression	2	RF	Label	MAE	3.33436
AID1259420-1259416	PubChem regression	2	RF	Sum emb.	MAE	9.14811
AID1259420-1259416	PubChem regression	2	RF	Neural emb.	MAE	1.60658
AID1259420-1259416	PubChem regression	2	RF	Sum pred. label	MAE	-1.26415
AID1259420-1259416	PubChem regression	2	RF	Neural pred. label	MAE	1.8675
AID1259420-1259416	PubChem regression	2	RF	Sum hybrid label	MAE	0.233951
AID1259420-1259416	PubChem regression	2	RF	Neural hybrid label	MAE	-2.40881
AID1259420-1259416	PubChem regression	2	SVM	Label	MAE	-22.3421
AID1259420-1259416	PubChem regression	2	SVM	Sum emb.	MAE	-18.4024
AID1259420-1259416	PubChem regression	2	SVM	Neural emb.	MAE	-15.4504
AID1259420-1259416	PubChem regression	2	SVM	Sum pred. label	MAE	-23.0116
AID1259420-1259416	PubChem regression	2	SVM	Neural pred. label	MAE	-22.3421
AID1259420-1259416	PubChem regression	2	SVM	Sum hybrid label	MAE	-21.2447
AID1259420-1259416	PubChem regression	2	SVM	Neural hybrid label	MAE	-5.34392
AID1259420-1259416	PubChem regression	3	RF	Label	MAE	9.55702
AID1259420-1259416	PubChem regression	3	RF	Sum emb.	MAE	10.8448
AID1259420-1259416	PubChem regression	3	RF	Neural emb.	MAE	13.2991
AID1259420-1259416	PubChem regression	3	RF	Sum pred. label	MAE	2.45887
AID1259420-1259416	PubChem regression	3	RF	Neural pred. label	MAE	2.53962
AID1259420-1259416	PubChem regression	3	RF	Sum hybrid label	MAE	-1.5131
AID1259420-1259416	PubChem regression	3	RF	Neural hybrid label	MAE	2.57362
AID1259420-1259416	PubChem regression	3	SVM	Label	MAE	0.00252933
AID1259420-1259416	PubChem regression	3	SVM	Sum emb.	MAE	0.00252933
AID1259420-1259416	PubChem regression	3	SVM	Neural emb.	MAE	0.00252933
AID1259420-1259416	PubChem regression	3	SVM	Sum pred. label	MAE	0.00252933
AID1259420-1259416	PubChem regression	3	SVM	Neural pred. label	MAE	5.13602
AID1259420-1259416	PubChem regression	3	SVM	Sum hybrid label	MAE	-4.04696
AID1259420-1259416	PubChem regression	3	SVM	Neural hybrid label	MAE	1.02494
AID1259420-1259416	PubChem regression	4	RF	Label	MAE	2.505
AID1259420-1259416	PubChem regression	4	RF	Sum emb.	MAE	-2.28914
AID1259420-1259416	PubChem regression	4	RF	Neural emb.	MAE	-9.45054
AID1259420-1259416	PubChem regression	4	RF	Sum pred. label	MAE	-0.866819
AID1259420-1259416	PubChem regression	4	RF	Neural pred. label	MAE	-3.93053
AID1259420-1259416	PubChem regression	4	RF	Sum hybrid label	MAE	5.29105
AID1259420-1259416	PubChem regression	4	RF	Neural hybrid label	MAE	-0.28257
AID1259420-1259416	PubChem regression	4	SVM	Label	MAE	-23.9066
AID1259420-1259416	PubChem regression	4	SVM	Sum emb.	MAE	-50.787
AID1259420-1259416	PubChem regression	4	SVM	Neural emb.	MAE	-72.13
AID1259420-1259416	PubChem regression	4	SVM	Sum pred. label	MAE	12.7872
AID1259420-1259416	PubChem regression	4	SVM	Neural pred. label	MAE	-4.11004
AID1259420-1259416	PubChem regression	4	SVM	Sum hybrid label	MAE	-11.9958
AID1259420-1259416	PubChem regression	4	SVM	Neural hybrid label	MAE	-24.5785
AID687027-652154	PubChem regression	0	RF	Label	MAE	-2.61332
AID687027-652154	PubChem regression	0	RF	Sum emb.	MAE	2.08646
AID687027-652154	PubChem regression	0	RF	Neural emb.	MAE	0.81232
AID687027-652154	PubChem regression	0	RF	Sum pred. label	MAE	6.49132
AID687027-652154	PubChem regression	0	RF	Neural pred. label	MAE	-5.57498
AID687027-652154	PubChem regression	0	RF	Sum hybrid label	MAE	-5.78929
AID687027-652154	PubChem regression	0	RF	Neural hybrid label	MAE	-5.69304
AID687027-652154	PubChem regression	0	SVM	Label	MAE	-15.1843
AID687027-652154	PubChem regression	0	SVM	Sum emb.	MAE	-10.5233
AID687027-652154	PubChem regression	0	SVM	Neural emb.	MAE	5.35909
AID687027-652154	PubChem regression	0	SVM	Sum pred. label	MAE	-1.47716
[truncated: 1,529 more rows]
